# Supplementary material for: Insights into artificial waterhole utilization patterns by elephants and rhinos: Lessons from a South African Nature Reserve
Source: PLoS One. 2024 Oct 16;19(10):e0312158. doi: 10.1371/journal.pone.0312158 (PMC11482715; doi:10.1371/journal.pone.0312158)
Supplement: S1 Data — (XLSX) [file pone.0312158.s001.xlsx]

## Sheet: Combined Sp Data
Species	WH	WHType	WHSize	Season	Date	TOA	TOD	LengthOfStay	DurationMins	Period	NoAnimals	GroupType	GroundAccess	WoodySpDensity	WoodySpHeight	WoodySpHeightCM
1	8	3	2		2013-05-04	22:10:28	22:28:07	00:17:39	17.65	1	9	7	0	9.15	1.3555	135.55
3	2	1	3		2013-05-04	16:02:57	16:04:35	00:01:38	1.63333	4	1	3	1	6.75	1.582	158.2
1	8	3	2		2013-05-05	00:34:25	00:42:54	00:08:29	8.48333	1	1	1	0	9.15	1.3555	135.55
1	1	1	2		2013-05-06	18:00:07	18:04:08	00:04:01	4.01667	1	1	1	1	9.25	1.371	137.1
1	5	2	1		2013-05-06	22:03:29	22:27:38	00:24:09	24.15	1	1	1	1	6.65	1.4355	143.55
1	8	3	2		2013-05-06	22:26:35	22:28:12	00:01:37	1.61667	1	1	1	0	9.15	1.3555	135.55
3	2	1	3		2013-05-06	08:52:25	08:53:24	00:00:59	0.983333	2	1	3	1	6.75	1.582	158.2
1	5	2	1		2013-05-07	12:31:02	12:48:19	00:17:17	17.2833	3	2	7	1	6.65	1.4355	143.55
1	8	3	2		2013-05-07	15:15:12	15:15:15	00:00:03	0.05	4	1	1	0	9.15	1.3555	135.55
1	8	3	2		2013-05-08	10:26:50	10:49:51	00:23:01	23.0167	3	1	1	0	9.15	1.3555	135.55
1	3	1	3		2013-05-08	14:15:59	14:15:59	00:00:00	0	4	3	2	1	5.75	1.502	150.2
3	2	1	3		2013-05-08	17:00:37	17:01:00	00:00:23	0.383333	4	1	3	1	6.75	1.582	158.2
1	5	2	1		2013-05-24	18:22:07	18:22:22	00:00:15	0.25	1	1	1	1	6.65	1.4355	143.55
1	6	2	1		2013-05-24	23:33:08	23:38:27	00:05:19	5.31667	1	17	7	1	5.4	1.384	138.4
1	6	2	1		2013-05-25	00:51:10	01:02:11	00:11:01	11.0167	1	7	7	1	5.4	1.384	138.4
1	9	3	2		2013-05-25	12:17:29	12:21:06	00:03:37	3.61667	3	6	7	0	7.9	1.4215	142.15
1	5	2	1		2013-05-26	10:36:49	12:09:54	01:33:05	93.0833	3	4	2	1	6.65	1.4355	143.55
1	5	2	1		2013-05-26	13:51:11	13:52:46	00:01:35	1.58333	3	2	2	1	6.65	1.4355	143.55
2	4	2	1		2013-05-26	06:09:06	06:10:30	00:01:24	1.4	2	1	6	1	6.6	1.386	138.6
1	5	2	1		2013-05-29	11:17:14	11:17:17	00:00:03	0.05	3	1	1	1	6.65	1.4355	143.55
1	5	2	1		2013-05-29	13:11:15	13:37:05	00:25:50	25.8333	3	4	2	1	6.65	1.4355	143.55
2	5	2	1		2013-05-29	03:59:52	04:03:42	00:03:50	3.83333	1	1	3	1	6.65	1.4355	143.55
1	6	2	1		2013-05-30	21:14:58	22:07:58	00:53:00	53	1	3	2	1	5.4	1.384	138.4
1	6	2	1		2013-05-31	06:21:19	06:21:20	00:00:01	0.0166667	2	1	1	1	5.4	1.384	138.4
1	6	2	1		2013-05-31	07:15:56	07:16:29	00:00:33	0.55	2	2	2	1	5.4	1.384	138.4
1	6	2	1		2013-05-31	22:45:45	22:45:46	00:00:01	0.0166667	1	1	1	1	5.4	1.384	138.4
1	3	1	3		01.04.13	13:35:23	14:01:20	00:25:57	25.95	3	3	2	1	5.75	1.502	150.2
1	8	3	2		01.04.13	23:26:40	23:47:56	00:21:16	21.2667	1	7	7	0	9.15	1.3555	135.55
2	3	1	3		01.04.13	13:35:21	13:35:23	00:00:02	0.0333333	3	1	3	1	5.75	1.502	150.2
1	8	3	2		01.05.13	19:03:29	19:06:42	00:03:13	3.21667	1	1	1	0	9.15	1.3555	135.55
1	3	1	3		01.05.13	19:51:14	19:58:13	00:06:59	6.98333	1	1	1	1	5.75	1.502	150.2
1	8	3	2		01.05.13	22:18:34	22:27:20	00:08:46	8.76667	1	4	7	0	9.15	1.3555	135.55
1	11	4	1		01.08.13	09:27:13	09:56:46	00:29:33	29.55	2	5	7	1	7.9	1.4215	142.15
1	9	3	2		01.08.13	09:30:33	10:02:49	00:32:16	32.2667	2	12	7	0	7.9	1.4215	142.15
1	11	4	1		01.08.13	10:37:42	10:38:34	00:00:52	0.866667	3	1	1	1	7.9	1.4215	142.15
1	9	3	2		01.08.13	10:41:26	10:44:51	00:03:25	3.41667	3	2	2	0	7.9	1.4215	142.15
1	9	3	2		01.08.13	12:03:24	12:06:01	00:02:37	2.61667	3	7	7	0	7.9	1.4215	142.15
1	8	3	2		01.08.13	14:25:40	14:43:09	00:17:29	17.4833	1	9	7	0	9.15	1.3555	135.55
1	8	3	2		01.08.13	17:29:59	17:31:42	00:01:43	1.71667	4	9	7	0	9.15	1.3555	135.55
1	4	2	1		01.08.13	20:04:23	20:18:40	00:14:17	14.2833	1	7	7	1	6.6	1.386	138.6
2	5	2	1		01.08.16	18:45:53	18:46:00	00:00:07	0.116667	1	1	6	1	6.65	1.4355	143.55
1	4	2	1		01.09.13	09:18:18	09:29:32	00:11:14	11.2333	2	2	2	1	6.6	1.386	138.6
1	1	1	2		01.09.13	12:11:16	12:16:38	00:05:22	5.36667	3	7	7	1	9.25	1.371	137.1
1	8	3	2		01.09.13	17:10:23	17:15:57	00:05:34	5.56667	4	7	7	0	9.15	1.3555	135.55
1	11	4	1		01.09.13	19:55:15	19:55:41	00:00:26	0.433333	1	1	1	1	7.9	1.4215	142.15
1	9	3	2		01.09.13	19:59:55	20:08:52	00:08:57	8.95	1	1	1	0	7.9	1.4215	142.15
1	6	2	1		02.03.13	16:57:52	16:59:36	00:01:44	1.73333	4	1	1	1	5.4	1.384	138.4
1	8	3	2		02.04.13	12:08:23	12:33:20	00:24:57	24.95	3	3	2	0	9.15	1.3555	135.55
1	8	3	2		02.04.13	14:24:52	14:26:08	00:01:16	1.26667	4	4	7	0	9.15	1.3555	135.55
1	6	2	1		02.04.13	15:08:03	15:19:06	00:11:03	11.05	4	4	7	1	5.4	1.384	138.4
1	1	1	2		02.04.13	15:25:10	15:26:56	00:01:46	1.76667	4	1	1	1	9.25	1.371	137.1
1	3	1	3		02.04.13	17:06:59	17:07:11	00:00:12	0.2	4	3	7	1	5.75	1.502	150.2
1	6	2	1		02.04.13	19:14:10	20:20:26	01:06:16	66.2667	1	10	7	1	5.4	1.384	138.4
1	8	3	2		02.04.13	19:24:19	19:29:10	00:04:51	4.85	4	4	7	0	9.15	1.3555	135.55
1	7	3	2		02.04.13	21:35:00	21:36:00	00:01:00	1	1	1	1	0	6.2	1.3745	137.45
1	8	3	2		02.04.13	23:12:39	23:53:36	00:40:57	40.95	1	3	7	0	9.15	1.3555	135.55
1	5	2	1		02.05.13	12:51:15	12:58:29	00:07:14	7.23333	3	1	1	1	6.65	1.4355	143.55
1	5	2	1		02.05.13	14:23:26	14:42:10	00:18:44	18.7333	4	2	2	1	6.65	1.4355	143.55
1	8	3	2		02.05.13	17:55:43	17:56:36	00:00:53	0.883333	4	2	2	0	9.15	1.3555	135.55
2	5	2	1		02.05.13	01:38:38	01:40:31	00:01:53	1.88333	1	1	3	1	6.65	1.4355	143.55
2	2	1	3		02.05.13	14:37:42	14:37:46	00:00:04	0.0666667	4	1	6	1	6.75	1.582	158.2
2	4	2	1		02.05.13	17:37:47	17:39:58	00:02:11	2.18333	4	1	3	1	6.6	1.386	138.6
1	5	2	1		02.06.13	14:19:39	14:33:09	00:13:30	13.5	4	2	2	1	6.65	1.4355	143.55
2	4	2	1		02.06.13	09:01:15	09:01:15	00:00:00	0	2	1	6	1	6.6	1.386	138.6
2	5	2	1		02.06.13	14:56:14	14:56:14	00:00:00	0	4	1	6	1	6.65	1.4355	143.55
1	2	1	3		02.07.13	04:24:52	04:26:16	00:01:24	1.4	1	1	1	1	6.75	1.582	158.2
1	2	1	3		02.07.13	04:33:04	04:34:04	00:01:00	1	1	1	1	1	6.75	1.582	158.2
1	11	4	1		02.07.13	10:20:35	10:21:35	00:01:00	1	3	3	7	1	7.9	1.4215	142.15
1	11	4	1		02.07.13	17:14:52	17:15:25	00:00:33	0.55	4	1	1	1	7.9	1.4215	142.15
1	11	4	1		02.08.13	02:03:38	02:03:58	00:00:20	0.333333	1	3	7	1	7.9	1.4215	142.15
1	4	2	1		02.08.13	06:13:02	06:17:04	00:04:02	4.03333	2	4	7	1	6.6	1.386	138.6
1	4	2	1		02.08.13	06:42:11	06:42:29	00:00:18	0.3	2	2	7	1	6.6	1.386	138.6
1	8	3	2		02.08.13	08:27:57	08:36:07	00:08:10	8.16667	2	12	7	0	9.15	1.3555	135.55
1	5	2	1		02.08.13	14:39:37	14:43:25	00:03:48	3.8	4	3	7	1	6.65	1.4355	143.55
1	9	3	2		02.08.13	15:23:00	15:28:11	00:05:11	5.18333	4	4	7	0	7.9	1.4215	142.15
1	8	3	2		02.08.13	15:33:08	16:08:12	00:35:04	35.0667	4	11	7	0	9.15	1.3555	135.55
1	3	1	3		02.08.13	16:34:16	16:45:26	00:11:10	11.1667	4	9	7	1	5.75	1.502	150.2
1	1	1	2		02.09.13	14:50:11	15:10:47	00:20:36	20.6	4	16	7	1	9.25	1.371	137.1
1	5	2	1		02.09.13	15:19:51	15:41:43	00:21:52	21.8667	4	2	2	1	6.65	1.4355	143.55
1	9	3	2		02.09.13	17:59:52	18:08:50	00:08:58	8.96667	4	1	1	0	7.9	1.4215	142.15
1	3	1	3		02.09.13	19:01:23	19:33:57	00:32:34	32.5667	1	2	2	1	5.75	1.502	150.2
1	8	3	2		03.03.13	18:35:39	18:38:24	00:02:45	2.75	1	6	7	0	9.15	1.3555	135.55
1	8	3	2		03.04.13	07:11:07	07:52:07	00:41:00	41	2	1	1	0	9.15	1.3555	135.55
1	8	3	2		03.04.13	09:07:03	09:07:36	00:00:33	0.55	2	1	1	0	9.15	1.3555	135.55
1	6	2	1		03.04.13	11:29:01	11:29:26	00:00:25	0.416667	3	1	1	1	5.4	1.384	138.4
1	8	3	2		03.04.13	11:32:15	11:37:42	00:05:27	5.45	3	1	1	0	9.15	1.3555	135.55
1	8	3	2		03.04.13	16:25:16	16:32:14	00:06:58	6.96667	4	6	7	0	9.15	1.3555	135.55
1	8	3	2		03.04.13	17:54:13	17:58:54	00:04:41	4.68333	4	6	7	0	9.15	1.3555	135.55
1	7	3	2		03.04.13	18:58:00	18:59:00	00:01:00	1	1	1	1	0	6.2	1.3745	137.45
1	8	3	2		03.04.13	19:06:01	19:06:04	00:00:03	0.05	1	1	1	0	9.15	1.3555	135.55
1	7	3	2		03.06.13	08:33:00	08:54:00	00:21:00	21	2	3	7	0	6.2	1.3745	137.45
1	5	2	1		03.06.13	08:52:12	09:17:10	00:24:58	24.9667	2	1	1	1	6.65	1.4355	143.55
1	3	1	3		03.06.13	12:13:38	12:21:36	00:07:58	7.96667	3	2	2	1	5.75	1.502	150.2
1	2	1	3		03.06.13	13:53:07	13:57:41	00:04:34	4.56667	3	1	1	1	6.75	1.582	158.2
1	3	1	3		03.06.13	14:04:44	14:15:04	00:10:20	10.3333	4	2	2	1	5.75	1.502	150.2
1	5	2	1		03.06.13	15:16:34	15:20:22	00:03:48	3.8	4	1	1	1	6.65	1.4355	143.55
1	11	4	1		03.06.13	15:43:47	15:45:45	00:01:58	1.96667	4	5	7	1	7.9	1.4215	142.15
1	2	1	3		03.06.13	16:14:53	16:26:03	00:11:10	11.1667	4	6	7	1	6.75	1.582	158.2
1	7	3	2		03.06.13	18:38:00	18:41:00	00:03:00	3	1	2	7	0	6.2	1.3745	137.45
2	2	1	3		03.06.13	15:56:00	15:59:09	00:03:09	3.15	4	1	6	1	6.75	1.582	158.2
1	9	3	2		03.07.13	00:12:03	00:21:39	00:09:36	9.6	1	3	2	0	7.9	1.4215	142.15
1	9	3	2		03.07.13	01:33:44	01:46:15	00:12:31	12.5167	1	1	1	0	7.9	1.4215	142.15
1	9	3	2		03.07.13	03:48:39	03:48:50	00:00:11	0.183333	1	1	1	0	7.9	1.4215	142.15
1	9	3	2		03.07.13	05:48:30	05:50:12	00:01:42	1.7	1	4	7	0	7.9	1.4215	142.15
1	9	3	2		03.07.13	06:21:47	06:32:58	00:11:11	11.1833	2	1	1	0	7.9	1.4215	142.15
1	11	4	1		03.07.13	06:46:47	06:47:53	00:01:06	1.1	2	1	1	1	7.9	1.4215	142.15
1	11	4	1		03.07.13	10:06:20	10:47:28	00:41:08	41.1333	3	13	7	1	7.9	1.4215	142.15
1	2	1	3		03.07.13	11:21:15	11:21:19	00:00:04	0.0666667	3	1	1	1	6.75	1.582	158.2
1	6	2	1		03.07.13	13:31:33	13:34:05	00:02:32	2.53333	3	1	1	1	5.4	1.384	138.4
1	6	2	1		03.07.13	14:56:24	14:58:36	00:02:12	2.2	4	1	1	1	5.4	1.384	138.4
1	2	1	3		03.07.13	17:30:23	17:30:26	00:00:03	0.05	4	1	1	1	6.75	1.582	158.2
1	2	1	3		03.07.13	18:32:22	18:32:26	00:00:04	0.0666667	1	1	1	1	6.75	1.582	158.2
1	6	2	1		03.07.13	19:19:06	19:19:18	00:00:12	0.2	1	1	1	1	5.4	1.384	138.4
1	6	2	1		03.07.13	19:31:22	19:45:41	00:14:19	14.3167	1	11	7	1	5.4	1.384	138.4
1	5	2	1		03.08.13	09:11:25	10:00:11	00:48:46	48.7667	2	16	7	1	6.65	1.4355	143.55
2	1	1	2		03.08.13	18:43:37	18:43:38	00:00:01	0.0166667	4	1	6	1	9.25	1.371	137.1
1	4	2	1		03.09.13	08:27:27	08:37:36	00:10:09	10.15	2	1	1	1	6.6	1.386	138.6
1	8	3	2		03.09.13	10:06:05	10:16:04	00:09:59	9.98333	3	2	2	0	9.15	1.3555	135.55
1	8	3	2		03.09.13	12:11:55	12:12:02	00:00:07	0.116667	3	1	1	0	9.15	1.3555	135.55
1	3	1	3		03.09.13	12:30:35	12:35:42	00:05:07	5.11667	3	5	2	1	5.75	1.502	150.2
1	4	2	1		03.09.13	19:23:49	19:30:05	00:06:16	6.26667	1	1	1	1	6.6	1.386	138.6
1	8	3	2		03.09.13	21:49:10	22:00:50	00:11:40	11.6667	1	2	2	0	9.15	1.3555	135.55
1	7	3	2		04.03.13	09:09:00	09:10:00	00:01:00	1	2	1	1	0	6.2	1.3745	137.45
1	1	1	2		04.03.13	14:04:49	14:35:22	00:30:33	30.55	4	3	7	1	9.25	1.371	137.1
1	8	3	2		04.03.13	19:58:55	20:09:42	00:10:47	10.7833	1	1	1	0	9.15	1.3555	135.55
1	8	3	2		04.03.13	21:19:57	21:28:48	00:08:51	8.85	1	1	1	0	9.15	1.3555	135.55
2	6	2	1		04.03.13	23:13:20	23:17:03	00:03:43	3.71667	1	1	1	1	5.4	1.384	138.4
1	1	1	2		04.04.13	11:55:38	11:55:57	00:00:19	0.316667	3	1	1	1	9.25	1.371	137.1
1	7	3	2		04.04.13	11:56:00	12:00:00	00:04:00	4	3	3	7	0	6.2	1.3745	137.45
1	6	2	1		04.04.13	17:35:15	17:40:09	00:04:54	4.9	4	1	1	1	5.4	1.384	138.4
1	8	3	2		04.04.13	18:54:03	18:59:48	00:05:45	5.75	1	1	1	0	9.15	1.3555	135.55
1	6	2	1		04.04.13	23:00:09	23:18:56	00:18:47	18.7833	1	6	7	1	5.4	1.384	138.4
1	7	3	2		04.06.13	03:26:00	03:45:00	00:19:00	19	1	6	7	0	6.2	1.3745	137.45
1	10	4	1		04.06.13	03:28:27	03:29:33	00:01:06	1.1	1	1	1	1	6.2	1.3745	137.45
1	5	2	1		04.06.13	11:14:31	11:45:10	00:30:39	30.65	3	3	2	1	6.65	1.4355	143.55
1	2	1	3		04.06.13	14:04:13	14:07:00	00:02:47	2.78333	4	2	2	1	6.75	1.582	158.2
1	2	1	3		04.06.13	15:05:02	15:06:44	00:01:42	1.7	4	2	2	1	6.75	1.582	158.2
1	5	2	1		04.06.13	15:23:09	16:00:41	00:37:32	37.5333	4	2	2	1	6.65	1.4355	143.55
1	2	1	3		04.06.13	16:16:30	16:16:40	00:00:10	0.166667	4	1	1	1	6.75	1.582	158.2
1	2	1	3		04.06.13	17:42:07	17:42:18	00:00:11	0.183333	4	1	1	1	6.75	1.582	158.2
1	6	2	1		04.07.13	04:15:34	04:21:25	00:05:51	5.85	1	6	7	1	5.4	1.384	138.4
1	9	3	2		04.07.13	19:07:08	19:22:54	00:15:46	15.7667	1	5	7	0	7.9	1.4215	142.15
1	9	3	2		04.07.13	20:03:52	20:09:50	00:05:58	5.96667	1	3	2	0	7.9	1.4215	142.15
1	9	3	2		04.07.13	22:40:05	23:30:26	00:50:21	50.35	1	12	7	0	7.9	1.4215	142.15
1	9	3	2		04.08.13	07:31:21	07:38:22	00:07:01	7.01667	2	10	7	0	7.9	1.4215	142.15
1	11	4	1		04.08.13	07:32:21	07:39:20	00:06:59	6.98333	2	3	7	1	7.9	1.4215	142.15
1	6	2	1		04.08.13	11:04:33	11:22:44	00:18:11	18.1833	3	14	7	1	5.4	1.384	138.4
1	8	3	2		04.08.13	14:03:16	14:13:14	00:09:58	9.96667	4	10	7	0	9.15	1.3555	135.55
1	1	1	2		04.09.13	11:24:31	11:34:18	00:09:47	9.78333	3	2	2	1	9.25	1.371	137.1
1	9	3	2		04.09.13	12:31:19	12:34:33	00:03:14	3.23333	3	9	7	0	7.9	1.4215	142.15
1	9	3	2		04.09.13	15:09:39	15:09:40	00:00:01	0.0166667	4	1	1	0	7.9	1.4215	142.15
1	4	2	1		04.09.13	21:56:08	21:59:25	00:03:17	3.28333	1	1	1	1	6.6	1.386	138.6
1	4	2	1		04.09.13	23:43:08	23:43:37	00:00:29	0.483333	1	1	1	1	6.6	1.386	138.6
1	8	3	2		05.03.13	00:50:57	00:51:50	00:00:53	0.883333	1	1	1	0	9.15	1.3555	135.55
1	6	2	1		05.03.13	10:24:30	10:27:22	00:02:52	2.86667	3	1	1	1	5.4	1.384	138.4
1	7	3	2		05.03.13	13:39:00	13:47:00	00:08:00	8	3	6	7	0	6.2	1.3745	137.45
1	10	4	1		05.03.13	13:39:20	13:40:22	00:01:02	1.03333	3	5	7	1	6.2	1.3745	137.45
1	8	3	2		05.03.13	23:26:31	23:26:34	00:00:03	0.05	1	1	1	0	9.15	1.3555	135.55
2	11	4	1		05.03.13	03:49:00	03:50:00	00:01:00	1	1	6	1	1	7.9	1.4215	142.15
1	8	3	2		05.04.13	05:30:16	05:30:19	00:00:03	0.05	1	1	1	0	9.15	1.3555	135.55
1	7	3	2		05.04.13	10:47:00	10:59:00	00:12:00	12	3	4	7	0	6.2	1.3745	137.45
1	10	4	1		05.04.13	10:51:38	10:52:14	00:00:36	0.6	3	4	7	1	6.2	1.3745	137.45
1	7	3	2		05.04.13	11:47:00	11:50:00	00:03:00	3	3	1	1	0	6.2	1.3745	137.45
1	3	1	3		05.04.13	12:22:23	12:58:42	00:14:44	14.7333	3	3	2	1	5.75	1.502	150.2
1	2	1	3		05.04.13	13:16:03	13:17:21	00:01:18	1.3	3	2	7	1	6.75	1.582	158.2
1	8	3	2		05.04.13	13:38:24	13:42:19	00:03:55	3.91667	3	1	1	0	9.15	1.3555	135.55
1	10	4	1		05.04.13	15:59:01	15:59:04	00:00:03	0.05	4	1	1	1	6.2	1.3745	137.45
1	6	2	1		05.04.13	19:31:46	20:13:15	00:41:29	41.4833	1	11	7	1	5.4	1.384	138.4
1	3	1	3		05.04.13	20:06:35	20:06:55	00:00:20	0.333333	1	1	1	1	5.75	1.502	150.2
1	7	3	2		05.04.14	16:45:00	16:45:00	00:00:00	0	4	1	1	0	6.2	1.3745	137.45
1	5	2	1		05.06.13	08:29:23	09:05:36	00:36:13	36.2167	2	2	2	1	6.65	1.4355	143.55
1	5	2	1		05.06.13	09:56:53	10:01:52	00:04:59	4.98333	2	2	2	1	6.65	1.4355	143.55
1	5	2	1		05.06.13	10:18:43	10:18:51	00:00:08	0.133333	3	1	1	1	6.65	1.4355	143.55
1	5	2	1		05.06.13	11:19:25	11:27:46	00:08:21	8.35	3	1	1	1	6.65	1.4355	143.55
1	3	1	3		05.06.13	11:41:54	12:18:10	00:36:16	36.2667	3	13	7	1	5.75	1.502	150.2
1	5	2	1		05.06.13	15:05:53	15:35:08	00:29:15	29.25	4	1	1	1	6.65	1.4355	143.55
1	3	1	3		05.06.13	15:23:33	15:30:44	00:07:11	7.18333	4	1	1	1	5.75	1.502	150.2
1	3	1	3		05.06.13	15:52:32	15:54:46	00:02:14	2.23333	4	3	7	1	5.75	1.502	150.2
1	3	1	3		05.06.13	19:36:40	19:52:20	00:15:40	15.6667	1	1	1	1	5.75	1.502	150.2
1	5	2	1		05.08.13	07:03:28	07:08:46	00:05:18	5.3	2	1	1	1	6.65	1.4355	143.55
1	6	2	1		05.08.13	07:51:59	07:54:21	00:02:22	2.36667	2	5	7	1	5.4	1.384	138.4
1	6	2	1		05.08.13	14:51:15	14:55:42	00:04:27	4.45	4	4	7	1	5.4	1.384	138.4
2	1	1	2		05.08.13	11:18:02	11:20:43	00:02:41	2.68333	3	2	8	1	9.25	1.371	137.1
3	11	4	1		05.08.13	18:45:32	18:46:54	00:01:22	1.36667	1	1	1	1	7.9	1.4215	142.15
1	8	3	2		05.09.13	07:34:40	07:40:22	00:05:42	5.7	2	2	2	0	9.15	1.3555	135.55
1	8	3	2		05.09.13	10:28:51	10:38:05	00:09:14	9.23333	3	1	1	0	9.15	1.3555	135.55
1	9	3	2		05.09.13	14:23:21	15:07:35	00:44:14	44.2333	4	10	7	0	7.9	1.4215	142.15
1	11	4	1		05.09.13	14:24:04	15:05:50	00:41:46	41.7667	4	9	7	1	7.9	1.4215	142.15
1	8	3	2		05.09.13	17:18:01	17:27:05	00:09:04	9.06667	4	12	7	0	9.15	1.3555	135.55
1	8	3	2		05.09.13	17:54:31	18:17:46	00:23:15	23.25	4	9	7	0	9.15	1.3555	135.55
1	8	3	2		05.09.13	19:15:01	19:41:21	00:26:20	26.3333	1	15	7	0	9.15	1.3555	135.55
1	8	3	2		05.09.13	20:11:50	20:16:21	00:04:31	4.51667	1	4	2	0	9.15	1.3555	135.55
1	9	3	2		05.09.13	21:07:26	21:09:28	00:02:02	2.03333	1	1	1	0	7.9	1.4215	142.15
1	8	3	2		05.09.13	21:59:49	21:59:56	00:00:07	0.116667	1	1	1	0	9.15	1.3555	135.55
1	8	3	2		06.03.13	00:12:49	00:22:52	00:10:03	10.05	1	3	7	0	9.15	1.3555	135.55
1	6	2	1		06.03.13	07:52:34	07:55:09	00:02:35	2.58333	2	5	7	1	5.4	1.384	138.4
1	7	3	2		06.03.13	09:10:00	09:31:00	00:21:00	21	2	1	1	0	6.2	1.3745	137.45
1	7	3	2		06.03.13	11:27:00	11:36:00	00:09:00	9	3	4	7	0	6.2	1.3745	137.45
1	7	3	2		06.03.13	13:41:00	13:48:00	00:07:00	7	3	1	1	0	6.2	1.3745	137.45
1	7	3	2		06.04.13	09:46:00	10:16:00	00:30:00	30	2	5	7	0	6.2	1.3745	137.45
1	10	4	1		06.04.13	09:46:33	09:46:37	00:00:04	0.0666667	2	1	1	1	6.2	1.3745	137.45
1	10	4	1		06.04.13	10:02:50	10:10:54	00:08:04	8.06667	3	6	7	1	6.2	1.3745	137.45
1	10	4	1		06.04.13	10:54:21	10:54:21	00:00:00	0	3	1	1	1	6.2	1.3745	137.45
1	8	3	2		06.04.13	19:02:24	19:11:29	00:09:05	9.08333	1	1	1	0	9.15	1.3555	135.55
1	2	1	3		06.04.13	20:57:28	20:57:55	00:00:27	0.45	1	3	7	1	6.75	1.582	158.2
1	7	3	2		06.04.13	21:01:00	21:50:00	00:49:00	49	1	3	7	0	6.2	1.3745	137.45
1	2	1	3		06.04.13	23:07:58	23:13:32	00:05:34	5.56667	1	3	2	1	6.75	1.582	158.2
1	2	1	3		06.04.13	23:08:59	23:16:18	00:07:19	7.31667	1	4	7	1	6.75	1.582	158.2
1	7	3	2		06.04.14	22:26:00	23:30:00	01:04:00	64	1	4	7	0	6.2	1.3745	137.45
1	5	2	1		06.06.13	07:56:09	08:08:23	00:12:14	12.2333	2	2	2	1	6.65	1.4355	143.55
1	5	2	1		06.06.13	08:45:32	08:47:18	00:01:46	1.76667	2	1	1	1	6.65	1.4355	143.55
1	5	2	1		06.06.13	09:29:15	09:41:43	00:12:28	12.4667	2	1	1	1	6.65	1.4355	143.55
1	1	1	2		06.06.13	13:15:40	13:15:41	00:00:01	0.0166667	3	1	1	1	9.25	1.371	137.1
1	1	1	2		06.06.13	15:51:49	15:55:31	00:03:42	3.7	4	6	7	1	9.25	1.371	137.1
1	2	1	3		06.06.13	16:07:13	16:07:15	00:00:02	0.0333333	4	1	1	1	6.75	1.582	158.2
1	5	2	1		06.06.13	19:35:13	19:38:29	00:03:16	3.26667	1	2	2	1	6.65	1.4355	143.55
1	9	3	2		06.07.13	05:42:50	05:44:48	00:01:58	1.96667	1	1	1	0	7.9	1.4215	142.15
1	6	2	1		06.07.13	18:58:49	19:03:32	00:04:43	4.71667	1	1	1	1	5.4	1.384	138.4
1	5	2	1		06.09.13	09:35:50	09:43:25	00:07:35	7.58333	2	2	2	1	6.65	1.4355	143.55
1	8	3	2		06.09.13	10:12:55	10:34:39	00:21:44	21.7333	3	12	7	0	9.15	1.3555	135.55
1	8	3	2		06.09.13	11:34:36	11:37:06	00:02:30	2.5	3	1	1	0	9.15	1.3555	135.55
1	8	3	2		06.09.13	13:37:51	13:43:03	00:05:12	5.2	3	9	7	0	9.15	1.3555	135.55
1	9	3	2		06.09.13	18:04:56	19:28:48	01:23:52	83.8667	1	19	7	0	7.9	1.4215	142.15
1	8	3	2		07.03.13	12:34:00	12:45:41	00:11:41	11.6833	3	7	7	0	9.15	1.3555	135.55
1	11	4	1		07.03.13	14:21:00	14:25:00	00:04:00	4	4	8	7	1	7.9	1.4215	142.15
1	9	3	2		07.03.13	14:27:40	14:29:20	00:01:40	1.66667	4	4	7	0	7.9	1.4215	142.15
1	7	3	2		07.03.13	16:06:00	16:08:00	00:02:00	2	4	2	7	0	6.2	1.3745	137.45
1	6	2	1		07.03.13	18:20:53	18:28:41	00:07:48	7.8	1	3	2	1	5.4	1.384	138.4
1	6	2	1		07.03.13	18:35:38	18:39:40	00:04:02	4.03333	1	5	7	1	5.4	1.384	138.4
1	6	2	1		07.03.13	19:21:19	19:30:36	00:09:17	9.28333	1	6	7	1	5.4	1.384	138.4
1	6	2	1		07.03.13	19:44:07	19:44:29	00:00:22	0.366667	1	1	1	1	5.4	1.384	138.4
1	7	3	2		07.03.13	22:41:00	00:30:00	01:49:00	109	1	5	7	0	6.2	1.3745	137.45
1	6	2	1		07.04.13	09:45:11	09:53:53	00:08:42	8.7	2	5	7	1	5.4	1.384	138.4
1	7	3	2		07.04.13	09:57:00	10:16:00	00:19:00	19	2	8	7	0	6.2	1.3745	137.45
1	10	4	1		07.04.13	10:52:47	11:24:00	00:31:13	31.2167	3	5	7	1	6.2	1.3745	137.45
1	7	3	2		07.04.13	11:01:00	11:25:00	00:24:00	24	3	7	7	0	6.2	1.3745	137.45
1	7	3	2		07.04.13	12:25:00	12:47:00	00:22:00	22	3	2	7	0	6.2	1.3745	137.45
1	6	2	1		07.04.13	15:27:47	15:38:51	00:11:04	11.0667	4	2	2	1	5.4	1.384	138.4
1	7	3	2		07.04.13	16:31:00	16:31:00	00:00:00	0	4	1	1	0	6.2	1.3745	137.45
1	7	3	2		07.04.13	18:51:00	18:52:00	00:01:00	1	1	1	1	0	6.2	1.3745	137.45
2	4	2	1		07.04.13	07:51:08	07:52:18	00:01:10	1.16667	2	1	3	1	6.6	1.386	138.6
1	7	3	2		07.06.13	03:34:00	03:36:00	00:02:00	2	1	1	7	0	6.2	1.3745	137.45
1	3	1	3		07.06.13	10:59:50	10:59:51	00:00:01	0.0166667	3	1	1	1	5.75	1.502	150.2
1	3	1	3		07.06.13	11:34:43	12:08:31	00:33:48	33.8	3	9	7	1	5.75	1.502	150.2
1	3	1	3		07.06.13	12:31:37	12:50:03	00:18:26	18.4333	3	1	1	1	5.75	1.502	150.2
1	1	1	2		07.06.13	13:28:07	13:28:08	00:00:01	0.0166667	3	1	1	1	9.25	1.371	137.1
1	3	1	3		07.06.13	13:45:07	13:45:08	00:00:01	0.0166667	3	1	1	1	5.75	1.502	150.2
1	2	1	3		07.06.13	15:37:11	15:44:23	00:07:12	7.2	4	1	1	1	6.75	1.582	158.2
2	2	1	3		07.06.13	09:50:15	09:50:22	00:00:07	0.116667	2	1	6	1	6.75	1.582	158.2
2	2	1	3		07.06.13	13:07:02	13:07:12	00:00:10	0.166667	3	2	8	1	6.75	1.582	158.2
2	2	1	3		07.06.13	13:14:14	13:18:47	00:04:33	4.55	3	1	1	1	6.75	1.582	158.2
2	2	1	3		07.06.13	15:41:53	15:44:23	00:02:30	2.5	4	1	6	1	6.75	1.582	158.2
1	1	1	2		07.07.13	11:03:09	11:10:48	00:07:39	7.65	3	1	1	1	9.25	1.371	137.1
1	5	2	1		07.08.13	03:18:26	03:43:22	00:24:56	24.9333	1	6	7	1	6.65	1.4355	143.55
1	3	1	3		07.08.13	14:56:32	15:04:03	00:07:31	7.51667	4	21	7	1	5.75	1.502	150.2
1	3	1	3		07.08.13	21:11:56	21:16:36	00:04:40	4.66667	1	1	7	1	5.75	1.502	150.2
1	4	2	1		07.09.13	11:23:33	11:41:21	00:17:48	17.8	2	2	2	1	6.6	1.386	138.6
1	3	1	3		07.09.13	11:57:10	11:59:16	00:02:06	2.1	3	2	2	1	5.75	1.502	150.2
1	11	4	1		08.03.13	14:17:00	14:21:00	00:04:00	4	4	4	7	1	7.9	1.4215	142.15
1	9	3	2		08.03.13	14:18:41	14:18:44	00:00:03	0.05	4	1	1	0	7.9	1.4215	142.15
1	8	3	2		08.03.13	15:47:32	15:47:35	00:00:03	0.05	4	1	1	0	9.15	1.3555	135.55
1	7	3	2		08.03.13	16:52:00	16:59:00	00:07:00	7	4	1	1	0	6.2	1.3745	137.45
1	8	3	2		08.03.13	17:48:06	17:48:09	00:00:03	0.05	4	1	1	0	9.15	1.3555	135.55
1	8	3	2		08.03.13	18:47:47	18:47:50	00:00:03	0.05	1	1	1	0	9.15	1.3555	135.55
1	7	3	2		08.03.13	20:25:00	20:39:00	00:14:00	14	1	2	7	0	6.2	1.3745	137.45
1	10	4	1		08.03.13	20:41:51	20:47:36	00:05:45	5.75	1	3	7	1	6.2	1.3745	137.45
1	8	3	2		08.03.13	20:53:33	20:53:37	00:00:04	0.0666667	1	1	1	0	9.15	1.3555	135.55
2	1	1	2		08.03.13	20:37:55	20:43:39	00:05:44	5.73333	1	2	6	1	9.25	1.371	137.1
1	8	3	2		08.04.13	11:12:05	11:18:48	00:06:43	6.71667	3	2	7	0	9.15	1.3555	135.55
1	2	1	3		08.04.13	11:23:16	11:33:38	00:10:22	10.3667	3	4	7	1	6.75	1.582	158.2
1	2	1	3		08.04.13	12:04:38	12:14:10	00:09:32	9.53333	3	2	7	1	6.75	1.582	158.2
1	6	2	1		08.04.13	14:24:11	14:33:50	00:09:39	9.65	4	5	7	1	5.4	1.384	138.4
1	7	3	2		08.04.13	14:39:00	15:17:00	00:38:00	38	4	6	7	0	6.2	1.3745	137.45
1	10	4	1		08.04.13	14:42:12	15:16:32	00:34:20	34.3333	4	16	7	1	6.2	1.3745	137.45
2	1	1	2		08.04.13	17:43:20	17:51:20	00:08:00	8	4	2	4	1	9.25	1.371	137.1
1	3	1	3		08.05.13	14:15:40	14:15:59	00:00:19	0.316667	4	3	2	1	5.75	1.502	150.2
1	7	3	2		08.06.13	10:10:00	10:32:00	00:22:00	22	3	5	7	0	6.2	1.3745	137.45
1	11	4	1		08.06.13	11:15:05	11:36:04	00:20:59	20.9833	3	12	7	1	7.9	1.4215	142.15
1	5	2	1		08.06.13	12:19:23	13:23:08	01:03:45	63.75	3	9	7	1	6.65	1.4355	143.55
1	11	4	1		08.06.13	12:31:01	12:34:09	00:03:08	3.13333	3	8	7	1	7.9	1.4215	142.15
1	11	4	1		08.06.13	15:27:20	15:29:12	00:01:52	1.86667	4	9	7	1	7.9	1.4215	142.15
1	3	1	3		08.08.13	00:35:10	00:40:16	00:05:06	5.1	1	1	7	1	5.75	1.502	150.2
2	11	4	1		09.03.13	16:57:00	16:57:00	00:00:00	0	4	6	1	1	7.9	1.4215	142.15
1	2	1	3		09.04.13	10:01:35	10:01:40	00:00:05	0.0833333	3	3	7	1	6.75	1.582	158.2
1	8	3	2		09.04.13	11:33:54	11:48:45	00:14:51	14.85	3	4	2	0	9.15	1.3555	135.55
1	1	1	2		09.04.13	11:51:18	11:55:54	00:04:36	4.6	3	1	1	1	9.25	1.371	137.1
1	8	3	2		09.04.13	12:42:04	12:58:06	00:16:02	16.0333	3	10	7	0	9.15	1.3555	135.55
1	1	1	2		09.04.13	12:48:07	12:52:34	00:04:27	4.45	3	6	7	1	9.25	1.371	137.1
1	2	1	3		09.04.13	13:44:21	13:59:39	00:15:18	15.3	3	11	7	1	6.75	1.582	158.2
1	4	2	1		09.04.13	20:50:39	20:54:50	00:04:11	4.18333	1	1	1	1	6.6	1.386	138.6
1	4	2	1		09.04.13	21:06:11	21:07:04	00:00:53	0.883333	1	2	7	1	6.6	1.386	138.6
1	4	2	1		09.04.13	21:30:00	21:58:20	00:28:20	28.3333	1	13	7	1	6.6	1.386	138.6
2	4	2	1		09.04.13	18:45:36	18:45:49	00:00:13	0.216667	1	1	6	1	6.6	1.386	138.6
1	3	1	3		09.06.13	08:49:52	08:50:16	00:00:24	0.4	2	4	7	1	5.75	1.502	150.2
1	3	1	3		09.06.13	13:24:55	13:45:46	00:20:51	20.85	3	2	2	1	5.75	1.502	150.2
1	11	4	1		09.06.13	13:35:52	13:48:50	00:12:58	12.9667	3	3	7	1	7.9	1.4215	142.15
1	6	2	1		09.06.13	17:10:15	17:15:09	00:04:54	4.9	4	2	2	1	5.4	1.384	138.4
1	11	4	1		09.07.13	15:05:49	15:06:40	00:00:51	0.85	4	5	7	1	7.9	1.4215	142.15
1	9	3	2		09.07.13	15:07:55	15:08:55	00:01:00	1	4	3	7	0	7.9	1.4215	142.15
1	5	2	1		09.07.13	18:42:11	18:45:25	00:03:14	3.23333	1	1	1	1	6.65	1.4355	143.55
1	6	2	1		09.07.13	18:56:14	19:08:27	00:12:13	12.2167	1	5	7	1	5.4	1.384	138.4
2	2	1	3		09.07.13	13:51:06	13:51:09	00:00:03	0.05	3	1	3	1	6.75	1.582	158.2
1	3	1	3		09.08.13	10:46:06	10:48:10	00:02:04	2.06667	3	5	7	1	5.75	1.502	150.2
1	7	3	2		10.03.13	13:11:00	13:26:00	00:15:00	15	3	3	7	0	6.2	1.3745	137.45
1	8	3	2		10.03.13	18:15:26	18:22:39	00:07:13	7.21667	1	8	7	0	9.15	1.3555	135.55
1	6	2	1		10.03.13	19:34:50	19:43:50	00:09:00	9	1	5	7	1	5.4	1.384	138.4
1	7	3	2		10.03.13	23:09:00	23:11:00	00:02:00	2	1	1	1	0	6.2	1.3745	137.45
1	5	2	1		10.04.13	07:09:36	07:37:51	00:28:15	28.25	2	3	2	1	6.65	1.4355	143.55
1	8	3	2		10.04.13	10:00:03	10:09:30	00:09:27	9.45	3	1	1	0	9.15	1.3555	135.55
1	7	3	2		10.04.13	10:15:00	10:30:00	00:15:00	15	3	5	7	0	6.2	1.3745	137.45
1	7	3	2		10.04.13	15:14:00	15:30:00	00:16:00	16	4	5	7	0	6.2	1.3745	137.45
1	10	4	1		10.04.13	15:18:29	15:20:46	00:02:17	2.28333	4	9	7	1	6.2	1.3745	137.45
1	10	4	1		10.04.13	15:41:09	15:41:13	00:00:04	0.0666667	4	4	7	1	6.2	1.3745	137.45
2	2	1	3		10.04.13	16:49:16	17:13:35	00:24:19	24.3167	4	2	8	1	6.75	1.582	158.2
1	1	1	2		10.05.13	12:32:03	12:33:57	00:01:54	1.9	3	2	2	1	9.25	1.371	137.1
1	4	2	1		10.05.13	15:20:35	15:22:18	00:01:43	1.71667	4	1	1	1	6.6	1.386	138.6
2	1	1	2		10.05.13	21:52:20	21:55:32	00:03:12	3.2	1	1	6	1	9.25	1.371	137.1
3	8	3	2		10.05.13	18:22:44	18:23:22	00:00:38	0.633333	1	1	6	0	9.15	1.3555	135.55
1	3	1	3		10.06.13	13:03:20	13:08:55	00:05:35	5.58333	3	3	2	1	5.75	1.502	150.2
1	3	1	3		10.06.13	16:54:42	17:29:58	00:35:16	35.2667	4	13	7	1	5.75	1.502	150.2
1	3	1	3		10.06.13	18:10:48	18:10:58	00:00:10	0.166667	1	1	1	1	5.75	1.502	150.2
1	11	4	1		10.07.13	17:50:38	18:21:21	00:30:43	30.7167	4	2	7	1	7.9	1.4215	142.15
1	9	3	2		10.07.13	17:52:29	17:56:48	00:04:19	4.31667	4	1	7	0	7.9	1.4215	142.15
1	9	3	2		10.07.13	18:31:06	18:36:05	00:04:59	4.98333	1	2	7	0	7.9	1.4215	142.15
2	2	1	3		10.07.13	15:30:43	15:35:32	00:04:49	4.81667	4	1	1	1	6.75	1.582	158.2
1	5	2	1		10.08.13	12:31:36	12:34:18	00:02:42	2.7	3	3	2	1	6.65	1.4355	143.55
1	5	2	1		10.08.13	13:18:37	13:29:12	00:10:35	10.5833	3	2	2	1	6.65	1.4355	143.55
1	6	2	1		11.03.13	00:53:19	00:53:54	00:00:35	0.583333	1	1	1	1	5.4	1.384	138.4
1	7	3	2		11.03.13	16:00:00	16:10:00	00:10:00	10	4	3	7	0	6.2	1.3745	137.45
1	11	4	1		11.03.13	18:38:45	18:57:32	00:18:47	18.7833	1	5	7	1	7.9	1.4215	142.15
1	9	3	2		11.03.13	18:40:13	18:56:40	00:16:27	16.45	1	8	7	0	7.9	1.4215	142.15
1	9	3	2		11.03.13	19:18:42	19:57:44	00:39:02	39.0333	1	1	1	0	7.9	1.4215	142.15
1	1	1	2		11.04.13	17:09:40	17:17:28	00:07:48	7.8	4	6	7	1	9.25	1.371	137.1
1	2	1	3		11.04.13	20:00:10	20:00:34	00:00:24	0.4	1	1	1	1	6.75	1.582	158.2
2	2	1	3		11.04.13	01:39:48	01:40:04	00:00:16	0.266667	1	1	6	1	6.75	1.582	158.2
2	2	1	3		11.04.13	02:22:01	02:33:30	00:11:29	11.4833	1	1	1	1	6.75	1.582	158.2
2	2	1	3		11.04.13	13:30:52	13:33:44	00:02:52	2.86667	3	1	6	1	6.75	1.582	158.2
2	2	1	3		11.04.13	17:14:34	17:21:00	00:06:26	6.43333	4	2	8	1	6.75	1.582	158.2
2	2	1	3		11.04.13	23:17:39	23:25:53	00:08:14	8.23333	1	1	6	1	6.75	1.582	158.2
1	7	3	2		11.06.13	12:32:00	12:51:00	00:19:00	19	3	1	1	0	6.2	1.3745	137.45
1	8	3	2		11.06.13	13:08:00	13:14:23	00:06:23	6.38333	3	3	2	0	9.15	1.3555	135.55
1	2	1	3		11.06.13	14:47:39	14:53:53	00:06:14	6.23333	4	1	1	1	6.75	1.582	158.2
1	8	3	2		11.06.13	17:52:28	18:34:47	00:42:19	42.3167	4	6	7	0	9.15	1.3555	135.55
1	8	3	2		11.06.13	19:13:29	19:23:58	00:10:29	10.4833	1	4	2	0	9.15	1.3555	135.55
1	11	4	1		11.07.13	20:24:21	20:24:44	00:00:23	0.383333	1	1	1	1	7.9	1.4215	142.15
1	9	3	2		11.07.13	20:24:25	20:27:06	00:02:41	2.68333	1	5	7	0	7.9	1.4215	142.15
2	2	1	3		11.07.13	08:20:12	08:27:44	00:07:32	7.53333	2	2	8	1	6.75	1.582	158.2
1	3	1	3		11.08.13	10:54:28	10:59:24	00:04:56	4.93333	3	1	1	1	5.75	1.502	150.2
1	8	3	2		12.03.13	07:32:55	07:32:58	00:00:03	0.05	2	1	1	0	9.15	1.3555	135.55
1	8	3	2		12.03.13	20:34:04	21:03:32	00:29:28	29.4667	1	3	7	0	9.15	1.3555	135.55
2	4	2	1		12.03.13	06:15:00	06:15:07	00:00:07	0.116667	2	1	6	1	6.6	1.386	138.6
2	3	1	3		12.03.13	18:45:35	18:46:15	00:00:01	0.0166667	1	1	6	1	5.75	1.502	150.2
2	3	1	3		12.03.13	18:50:44	18:51:05	00:00:21	0.35	1	1	6	1	5.75	1.502	150.2
3	11	4	1		12.03.13	09:18:05	09:19:14	00:01:09	1.15	2	1	1	1	7.9	1.4215	142.15
3	11	4	1		12.03.13	21:28:38	21:28:38	00:00:00	0	1	1	1	1	7.9	1.4215	142.15
1	7	3	2		12.04.13	09:14:00	10:04:00	00:50:00	50	2	6	7	0	6.2	1.3745	137.45
1	2	1	3		12.04.13	09:17:49	09:17:49	00:00:00	0	2	1	1	1	6.75	1.582	158.2
1	1	1	2		12.04.13	15:24:42	15:39:00	00:14:18	14.3	4	5	7	1	9.25	1.371	137.1
1	3	1	3		12.04.13	16:08:32	16:15:10	00:06:38	6.63333	4	2	2	1	5.75	1.502	150.2
1	3	1	3		12.04.13	16:47:50	16:48:31	00:00:41	0.683333	4	1	1	1	5.75	1.502	150.2
1	2	1	3		12.04.13	19:39:16	19:39:41	00:00:25	0.416667	1	1	1	1	6.75	1.582	158.2
1	6	2	1		12.04.13	20:13:03	20:25:25	00:12:22	12.3667	1	6	7	1	5.4	1.384	138.4
1	2	1	3		12.04.13	23:03:46	23:35:44	00:31:58	31.9667	1	1	1	1	6.75	1.582	158.2
2	2	1	3		12.04.13	11:18:28	11:27:47	00:09:19	9.31667	3	2	4	1	6.75	1.582	158.2
2	2	1	3		12.04.13	15:55:05	15:55:29	00:00:24	0.4	4	2	8	1	6.75	1.582	158.2
2	2	1	3		12.04.13	18:56:15	18:58:53	00:02:38	2.63333	1	1	6	1	6.75	1.582	158.2
1	1	1	2		12.05.13	08:31:00	08:33:25	00:02:25	2.41667	2	3	7	1	9.25	1.371	137.1
1	1	1	2		12.05.13	09:06:04	09:06:37	00:00:33	0.55	2	1	1	1	9.25	1.371	137.1
1	5	2	1		12.05.13	14:42:32	15:01:08	00:18:36	18.6	4	2	2	1	6.65	1.4355	143.55
2	6	2	1		12.05.13	16:43:15	16:43:16	00:00:01	0.0166667	4	1	1	1	5.4	1.384	138.4
1	4	2	1		12.06.13	00:46:42	00:57:01	00:10:19	10.3167	1	2	7	1	6.6	1.386	138.6
1	8	3	2		12.06.13	11:53:14	12:03:43	00:10:29	10.4833	3	1	1	0	9.15	1.3555	135.55
1	4	2	1		12.06.13	20:37:20	21:10:05	00:32:45	32.75	1	7	7	1	6.6	1.386	138.6
1	4	2	1		12.06.13	23:57:39	00:04:02	00:06:23	6.38333	1	2	2	1	6.6	1.386	138.6
2	5	2	1		12.06.13	21:17:17	21:22:11	00:04:54	4.9	1	1	1	1	6.65	1.4355	143.55
1	5	2	1		12.07.13	07:32:02	07:49:46	00:17:44	17.7333	2	4	2	1	6.65	1.4355	143.55
3	11	4	1		12.07.13	23:14:19	23:14:19	00:00:00	0	1	1	6	1	7.9	1.4215	142.15
1	9	3	2		12.08.13	16:05:05	16:06:03	00:00:58	0.966667	4	1	1	0	7.9	1.4215	142.15
2	1	1	2		12.08.13	17:05:57	17:07:03	00:01:06	1.1	4	1	6	1	9.25	1.371	137.1
1	8	3	2		13.03.13	19:16:54	19:32:47	00:15:53	15.8833	1	4	7	0	9.15	1.3555	135.55
1	8	3	2		13.03.13	20:11:28	20:42:45	00:31:17	31.2833	1	3	7	0	9.15	1.3555	135.55
2	3	1	3		13.03.13	18:38:18	18:38:19	00:00:01	0.0166667	1	1	6	1	5.75	1.502	150.2
2	3	1	3		13.03.13	18:49:23	18:49:33	00:00:10	0.166667	1	1	6	1	5.75	1.502	150.2
1	2	1	3		13.04.13	16:15:29	16:17:19	00:01:50	1.83333	4	1	1	1	6.75	1.582	158.2
1	3	1	3		13.04.13	17:32:24	17:32:33	00:00:09	0.15	4	1	1	1	5.75	1.502	150.2
1	3	1	3		13.04.13	17:32:24	17:32:33	00:00:09	0.15	4	1	1	1	5.75	1.502	150.2
2	2	1	3		13.04.13	03:53:01	03:58:08	00:05:07	5.11667	1	1	6	1	6.75	1.582	158.2
2	2	1	3		13.04.13	15:27:46	15:37:55	00:10:09	10.15	4	2	8	1	6.75	1.582	158.2
3	11	4	1		13.04.13	09:22:23	09:25:38	00:03:15	3.25	2	2	1	1	7.9	1.4215	142.15
3	11	4	1		13.04.13	17:27:26	17:27:26	00:00:00	0	4	1	1	1	7.9	1.4215	142.15
1	3	1	3		13.05.13	11:57:17	11:57:37	00:00:20	0.333333	3	5	7	1	5.75	1.502	150.2
2	1	1	2		13.05.13	13:17:00	13:31:59	00:14:59	14.9833	3	1	1	1	9.25	1.371	137.1
2	1	1	2		13.05.13	15:02:51	15:09:13	00:06:22	6.36667	4	1	1	1	9.25	1.371	137.1
1	11	4	1		13.06.13	16:54:07	17:07:55	00:13:48	13.8	4	2	2	1	7.9	1.4215	142.15
1	11	4	1		13.06.13	17:30:20	17:30:20	00:00:00	0	4	1	1	1	7.9	1.4215	142.15
1	11	4	1		13.06.13	17:59:33	18:04:13	00:04:40	4.66667	4	2	7	1	7.9	1.4215	142.15
1	11	4	1		13.06.13	18:48:13	18:49:11	00:00:58	0.966667	1	2	2	1	7.9	1.4215	142.15
1	4	2	1		13.06.13	19:37:33	19:39:14	00:01:41	1.68333	1	2	2	1	6.6	1.386	138.6
1	11	4	1		13.06.13	19:38:51	19:41:30	00:02:39	2.65	1	2	7	1	7.9	1.4215	142.15
1	11	4	1		13.06.13	20:14:30	20:22:47	00:08:17	8.28333	1	2	7	1	7.9	1.4215	142.15
1	4	2	1		13.06.13	21:00:13	21:01:17	00:01:04	1.06667	1	1	1	1	6.6	1.386	138.6
2	5	2	1		13.06.13	06:24:55	06:24:55	00:00:00	0	2	1	6	1	6.65	1.4355	143.55
2	4	2	1		13.06.13	07:07:01	07:23:12	00:16:11	16.1833	2	1	6	1	6.6	1.386	138.6
1	2	1	3		13.07.13	11:42:26	12:23:30	00:41:04	41.0667	3	4	2	1	6.75	1.582	158.2
3	4	2	1		13.08.13	20:46:08	20:47:07	00:00:59	0.983333	1	1	1	1	6.6	1.386	138.6
1	7	3	2		14.03.13	09:41:00	09:41:00	00:00:00	0	2	1	1	0	6.2	1.3745	137.45
1	3	1	3		14.04.13	07:28:09	07:37:01	00:08:52	8.86667	2	2	2	1	5.75	1.502	150.2
1	3	1	3		14.04.13	07:28:09	07:37:01	00:08:52	8.86667	2	2	2	1	5.75	1.502	150.2
1	1	1	2		14.04.13	12:12:25	12:12:26	00:00:01	0.0166667	3	2	2	1	9.25	1.371	137.1
1	1	1	2		14.04.13	12:28:44	12:28:45	00:00:01	0.0166667	3	2	2	1	9.25	1.371	137.1
1	1	1	2		14.04.13	14:28:10	14:43:29	00:15:19	15.3167	4	3	7	1	9.25	1.371	137.1
1	3	1	3		14.04.13	14:29:27	14:49:17	00:19:50	19.8333	4	3	2	1	5.75	1.502	150.2
1	3	1	3		14.04.13	14:29:47	14:30:30	00:00:43	0.716667	4	3	2	1	5.75	1.502	150.2
1	2	1	3		14.04.13	14:37:22	14:37:36	00:00:14	0.233333	4	1	1	1	6.75	1.582	158.2
1	3	1	3		14.04.13	14:58:45	14:58:46	00:00:01	0.0166667	4	1	1	1	5.75	1.502	150.2
1	3	1	3		14.04.13	14:58:45	14:58:56	00:00:11	0.183333	4	1	1	1	5.75	1.502	150.2
1	2	1	3		14.04.13	16:15:13	16:54:23	00:39:10	39.1667	4	3	7	1	6.75	1.582	158.2
1	1	1	2		14.04.13	20:15:27	20:36:25	00:20:58	20.9667	1	2	2	1	9.25	1.371	137.1
1	1	1	2		14.04.13	20:36:26	20:41:31	00:05:05	5.08333	1	1	1	1	9.25	1.371	137.1
1	3	1	3		14.04.13	23:56:56	23:56:58	00:00:02	0.0333333	1	1	1	1	5.75	1.502	150.2
2	2	1	3		14.04.13	12:23:18	12:25:17	00:01:59	1.98333	3	1	6	1	6.75	1.582	158.2
2	2	1	3		14.04.13	13:17:11	13:32:19	00:15:08	15.1333	3	1	3	1	6.75	1.582	158.2
2	2	1	3		14.04.13	16:06:39	16:33:12	00:26:33	26.55	4	2	4	1	6.75	1.582	158.2
2	2	1	3		14.04.13	21:49:18	21:50:25	00:01:07	1.11667	1	1	3	1	6.75	1.582	158.2
3	1	1	2		14.05.13	17:55:17	17:59:05	00:03:48	3.8	4	1	6	1	9.25	1.371	137.1
1	7	3	2		14.06.13	09:52:00	11:08:00	01:16:00	76	2	4	7	0	6.2	1.3745	137.45
1	2	1	3		14.06.13	13:48:25	13:51:13	00:02:48	2.8	3	16	7	1	6.75	1.582	158.2
1	6	2	1		14.06.13	14:36:10	14:41:04	00:04:54	4.9	4	5	7	1	5.4	1.384	138.4
1	2	1	3		14.06.13	14:43:59	14:51:59	00:08:00	8	4	10	7	1	6.75	1.582	158.2
1	7	3	2		14.06.13	16:59:00	17:34:00	00:35:00	35	4	3	7	0	6.2	1.3745	137.45
1	7	3	2		14.06.13	20:45:00	20:45:00	00:00:00	0	1	1	1	0	6.2	1.3745	137.45
1	5	2	1		14.07.13	00:13:09	00:13:53	00:00:44	0.733333	1	1	1	1	6.65	1.4355	143.55
1	2	1	3		14.07.13	13:12:05	13:16:14	00:04:09	4.15	3	7	2	1	6.75	1.582	158.2
1	7	3	2		14.09.13	22:15:00	22:19:00	00:04:00	4	1	2	2	0	6.2	1.3745	137.45
1	8	3	2		15.03.13	13:46:22	13:48:49	00:02:27	2.45	3	1	1	0	9.15	1.3555	135.55
1	8	3	2		15.03.13	15:41:01	15:44:39	00:03:38	3.63333	4	3	7	0	9.15	1.3555	135.55
1	8	3	2		15.03.13	17:41:55	17:48:33	00:06:38	6.63333	4	7	7	0	9.15	1.3555	135.55
1	8	3	2		15.03.13	18:01:49	18:14:03	00:12:14	12.2333	1	5	7	0	9.15	1.3555	135.55
1	8	3	2		15.03.13	19:20:27	19:26:00	00:05:33	5.55	1	1	1	0	9.15	1.3555	135.55
1	8	3	2		15.03.13	22:47:45	22:47:49	00:00:04	0.0666667	1	1	1	0	9.15	1.3555	135.55
1	10	4	1		15.03.13	23:54:16	23:54:20	00:00:04	0.0666667	1	1	1	1	6.2	1.3745	137.45
2	3	1	3		15.03.13	17:36:28	17:55:25	00:18:57	18.95	4	1	1	1	5.75	1.502	150.2
1	2	1	3		15.04.13	00:11:08	00:15:11	00:04:03	4.05	1	4	7	1	6.75	1.582	158.2
1	2	1	3		15.04.13	03:57:40	04:44:51	00:47:11	47.1833	1	4	7	1	6.75	1.582	158.2
1	2	1	3		15.04.13	04:03:02	04:14:15	00:11:13	11.2167	1	2	2	1	6.75	1.582	158.2
1	2	1	3		15.04.13	04:11:34	04:11:52	00:00:18	0.3	1	1	1	1	6.75	1.582	158.2
1	6	2	1		15.04.13	05:38:54	05:45:18	00:06:24	6.4	1	5	7	1	5.4	1.384	138.4
1	2	1	3		15.04.13	11:53:54	12:11:27	00:17:33	17.55	3	2	2	1	6.75	1.582	158.2
1	7	3	2		15.04.13	12:58:00	13:45:00	00:47:00	47	3	4	7	0	6.2	1.3745	137.45
1	2	1	3		15.04.13	13:23:41	13:38:32	00:14:51	14.85	3	7	7	1	6.75	1.582	158.2
1	2	1	3		15.04.13	13:27:42	13:27:51	00:00:09	0.15	3	1	1	1	6.75	1.582	158.2
1	2	1	3		15.04.13	13:47:58	13:47:58	00:00:00	0	3	1	1	1	6.75	1.582	158.2
1	3	1	3		15.04.13	16:58:46	16:58:57	00:00:11	0.183333	4	7	7	1	5.75	1.502	150.2
1	3	1	3		15.04.13	16:58:46	16:59:46	00:01:00	1	4	7	7	1	5.75	1.502	150.2
1	3	1	3		15.04.13	17:24:09	17:27:43	00:03:34	3.56667	4	5	7	1	5.75	1.502	150.2
2	1	1	2		15.04.13	06:58:39	06:58:40	00:00:01	0.0166667	2	2	8	1	9.25	1.371	137.1
2	2	1	3		15.04.13	10:58:11	11:02:38	00:04:27	4.45	3	1	1	1	6.75	1.582	158.2
2	2	1	3		15.04.13	18:03:19	18:03:25	00:00:06	0.1	1	1	6	1	6.75	1.582	158.2
2	2	1	3		15.04.13	19:51:15	19:51:22	00:00:07	0.116667	1	1	6	1	6.75	1.582	158.2
3	2	1	3		15.04.13	05:07:06	05:07:29	00:00:23	0.383333	1	1	3	1	6.75	1.582	158.2
3	11	4	1		15.04.13	06:36:12	06:36:12	00:00:00	0	2	1	1	1	7.9	1.4215	142.15
1	1	1	2		15.05.13	12:48:40	12:57:25	00:08:45	8.75	3	2	2	1	9.25	1.371	137.1
1	4	2	1		15.05.13	15:37:49	15:37:56	00:00:07	0.116667	4	1	1	1	6.6	1.386	138.6
1	1	1	2		15.05.13	20:43:36	20:44:39	00:01:03	1.05	1	1	1	1	9.25	1.371	137.1
1	5	2	1		15.06.13	05:32:20	05:39:13	00:06:53	6.88333	1	1	1	1	6.65	1.4355	143.55
1	2	1	3		15.06.13	06:14:28	06:14:44	00:00:16	0.266667	2	1	1	1	6.75	1.582	158.2
1	5	2	1		15.06.13	06:19:15	06:23:41	00:04:26	4.43333	2	3	7	1	6.65	1.4355	143.55
1	2	1	3		15.06.13	09:31:05	09:43:19	00:12:14	12.2333	2	1	1	1	6.75	1.582	158.2
1	2	1	3		15.06.13	10:26:26	10:27:34	00:01:08	1.13333	3	2	2	1	6.75	1.582	158.2
1	2	1	3		15.06.13	12:51:08	12:52:13	00:01:05	1.08333	3	1	1	1	6.75	1.582	158.2
1	7	3	2		15.06.13	22:20:00	22:43:00	00:23:00	23	1	3	7	0	6.2	1.3745	137.45
1	7	3	2		15.06.13	23:00:00	23:03:00	00:03:00	3	1	1	1	0	6.2	1.3745	137.45
1	10	4	1		16.03.13	00:22:57	00:26:10	00:03:13	3.21667	1	1	1	1	6.2	1.3745	137.45
1	8	3	2		16.03.13	00:58:35	00:58:38	00:00:03	0.05	1	2	2	0	9.15	1.3555	135.55
1	7	3	2		16.03.13	01:00:00	01:01:00	00:01:00	1	1	1	1	0	6.2	1.3745	137.45
1	7	3	2		16.03.13	01:53:00	01:58:00	00:05:00	5	1	1	1	0	6.2	1.3745	137.45
1	8	3	2		16.03.13	06:58:59	07:04:32	00:05:33	5.55	2	1	1	0	9.15	1.3555	135.55
1	8	3	2		16.03.13	07:41:45	07:45:13	00:03:28	3.46667	2	1	1	0	9.15	1.3555	135.55
1	10	4	1		16.03.13	08:34:54	08:34:57	00:00:03	0.05	2	1	1	1	6.2	1.3745	137.45
1	6	2	1		16.03.13	08:59:37	09:53:17	00:53:40	53.6667	2	6	7	1	5.4	1.384	138.4
1	7	3	2		16.03.13	09:00:00	09:33:00	00:33:00	33	2	7	7	0	6.2	1.3745	137.45
1	6	2	1		16.03.13	10:35:16	10:36:56	00:01:40	1.66667	3	1	1	1	5.4	1.384	138.4
1	8	3	2		16.03.13	11:19:55	11:40:12	00:20:17	20.2833	3	1	1	0	9.15	1.3555	135.55
1	7	3	2		16.03.13	12:27:00	12:33:00	00:06:00	6	3	4	7	0	6.2	1.3745	137.45
1	8	3	2		16.03.13	12:27:49	12:51:02	00:23:13	23.2167	3	9	7	0	9.15	1.3555	135.55
1	10	4	1		16.03.13	16:28:17	16:34:45	00:06:28	6.46667	4	4	7	1	6.2	1.3745	137.45
1	6	2	1		16.03.13	18:18:06	18:21:54	00:03:48	3.8	1	8	7	1	5.4	1.384	138.4
1	8	3	2		16.03.13	19:31:47	19:38:14	00:06:27	6.45	1	1	1	0	9.15	1.3555	135.55
1	6	2	1		16.03.13	19:42:31	19:42:57	00:00:26	0.433333	1	1	1	1	5.4	1.384	138.4
1	6	2	1		16.03.13	22:34:39	22:40:42	00:06:03	6.05	1	1	1	1	5.4	1.384	138.4
1	10	4	1		16.03.13	23:24:35	23:34:39	00:10:04	10.0667	1	1	1	1	6.2	1.3745	137.45
2	1	1	2		16.03.13	21:47:03	21:50:19	00:03:16	3.26667	1	2	6	1	9.25	1.371	137.1
1	2	1	3		16.04.13	09:39:27	09:50:53	00:11:26	11.4333	2	5	7	1	6.75	1.582	158.2
1	2	1	3		16.04.13	10:15:57	10:42:52	00:26:55	26.9167	3	3	2	1	6.75	1.582	158.2
1	2	1	3		16.04.13	11:12:32	11:12:38	00:00:06	0.1	3	2	2	1	6.75	1.582	158.2
1	2	1	3		16.04.13	12:08:36	12:09:38	00:01:02	1.03333	3	2	2	1	6.75	1.582	158.2
1	3	1	3		16.04.13	12:40:35	12:40:36	00:00:01	0.0166667	3	1	1	1	5.75	1.502	150.2
1	3	1	3		16.04.13	12:40:35	12:40:36	00:00:01	0.0166667	3	1	1	1	5.75	1.502	150.2
1	11	4	1		16.04.13	12:56:54	13:08:47	00:11:53	11.8833	3	4	7	1	7.9	1.4215	142.15
1	9	3	2		16.04.13	13:01:26	13:07:09	00:05:43	5.71667	3	4	7	0	7.9	1.4215	142.15
1	2	1	3		16.04.13	13:01:44	13:02:57	00:01:13	1.21667	3	6	7	1	6.75	1.582	158.2
1	3	1	3		16.04.13	13:13:13	13:20:42	00:07:29	7.48333	3	2	2	1	5.75	1.502	150.2
1	3	1	3		16.04.13	15:51:58	16:00:04	00:08:06	8.1	4	1	1	1	5.75	1.502	150.2
1	3	1	3		16.04.13	16:00:03	16:00:04	00:00:01	0.0166667	4	1	1	1	5.75	1.502	150.2
1	3	1	3		16.04.13	16:41:45	16:42:19	00:00:34	0.566667	4	1	1	1	5.75	1.502	150.2
1	3	1	3		16.04.13	16:41:55	16:42:19	00:00:24	0.4	4	1	1	1	5.75	1.502	150.2
1	6	2	1		16.04.13	20:34:38	20:54:12	00:19:34	19.5667	1	5	7	1	5.4	1.384	138.4
1	11	4	1		16.04.13	20:47:52	20:51:38	00:03:46	3.76667	1	1	1	1	7.9	1.4215	142.15
1	9	3	2		16.04.13	20:52:47	21:09:50	00:17:03	17.05	1	4	7	0	7.9	1.4215	142.15
1	7	3	2		16.04.13	21:15:00	21:45:00	00:30:00	30	1	1	1	0	6.2	1.3745	137.45
1	7	3	2		16.04.13	22:18:00	22:20:00	00:02:00	2	1	1	1	0	6.2	1.3745	137.45
1	1	1	2		16.05.13	09:12:41	09:12:44	00:00:03	0.05	2	1	1	1	9.25	1.371	137.1
1	3	1	3		16.05.13	14:31:20	14:37:37	00:06:17	6.28333	4	1	1	1	5.75	1.502	150.2
1	1	1	2		16.05.13	15:23:11	15:23:44	00:00:33	0.55	4	2	2	1	9.25	1.371	137.1
3	1	1	2		16.05.13	16:29:48	16:30:18	00:00:30	0.5	4	2	2	1	9.25	1.371	137.1
1	7	3	2		16.06.13	01:19:00	01:57:00	00:38:00	38	1	2	7	0	6.2	1.3745	137.45
1	7	3	2		16.06.13	05:16:00	06:07:00	00:51:00	51	1	1	1	0	6.2	1.3745	137.45
1	5	2	1		16.06.13	11:59:30	12:35:54	00:36:24	36.4	3	4	7	1	6.65	1.4355	143.55
1	7	3	2		16.06.13	14:41:00	15:05:00	00:24:00	24	4	5	7	0	6.2	1.3745	137.45
1	11	4	1		16.06.13	16:12:20	16:17:23	00:05:03	5.05	4	1	1	1	7.9	1.4215	142.15
1	3	1	3		16.06.13	16:19:38	16:22:29	00:02:51	2.85	4	3	2	1	5.75	1.502	150.2
1	3	1	3		16.06.13	16:33:41	16:36:38	00:02:57	2.95	4	3	2	1	5.75	1.502	150.2
1	3	1	3		16.06.13	19:29:43	19:56:02	00:26:19	26.3167	1	1	1	1	5.75	1.502	150.2
1	11	4	1		16.07.13	09:41:49	09:54:04	00:12:15	12.25	2	4	7	1	7.9	1.4215	142.15
1	9	3	2		16.07.13	09:45:15	09:57:50	00:12:35	12.5833	2	6	7	0	7.9	1.4215	142.15
1	2	1	3		16.07.13	10:45:31	11:07:53	00:22:22	22.3667	3	1	1	1	6.75	1.582	158.2
1	11	4	1		16.07.13	11:41:29	11:41:52	00:00:23	0.383333	3	1	1	1	7.9	1.4215	142.15
3	6	2	1		16.07.13	00:03:59	00:15:47	00:11:48	11.8	1	2	2	1	5.4	1.384	138.4
1	9	3	2		16.09.13	19:19:00	19:19:00	00:00:00	0	1	2	7	0	7.9	1.4215	142.15
1	9	3	2		16.09.13	20:12:00	20:17:00	00:05:00	5	1	11	7	0	7.9	1.4215	142.15
1	7	3	2		17.03.13	09:01:00	09:17:00	00:16:00	16	2	0	1	0	6.2	1.3745	137.45
1	8	3	2		17.03.13	09:29:33	09:41:30	00:11:57	11.95	2	7	7	0	9.15	1.3555	135.55
1	10	4	1		17.03.13	14:28:36	14:28:40	00:00:04	0.0666667	4	4	7	1	6.2	1.3745	137.45
1	7	3	2		17.03.13	14:29:00	14:45:00	00:16:00	16	4	4	7	0	6.2	1.3745	137.45
1	7	3	2		17.03.13	15:16:00	15:18:00	00:02:00	2	4	1	7	0	6.2	1.3745	137.45
1	11	4	1		17.03.13	15:25:20	15:28:24	00:03:04	3.06667	4	8	7	1	7.9	1.4215	142.15
1	8	3	2		17.03.13	19:32:46	19:32:50	00:00:04	0.0666667	1	1	1	0	9.15	1.3555	135.55
1	8	3	2		17.03.13	20:46:42	20:46:46	00:00:04	0.0666667	1	1	1	0	9.15	1.3555	135.55
1	6	2	1		17.03.13	23:04:27	23:07:28	00:03:01	3.01667	1	1	1	1	5.4	1.384	138.4
2	4	2	1		17.03.13	18:30:00	18:30:16	00:00:16	0.266667	1	1	6	1	6.6	1.386	138.6
1	2	1	3		17.04.13	10:27:06	10:27:53	00:00:47	0.783333	3	2	2	1	6.75	1.582	158.2
1	2	1	3		17.04.13	11:26:04	11:53:22	00:27:18	27.3	3	5	7	1	6.75	1.582	158.2
1	2	1	3		17.04.13	11:29:58	11:35:23	00:05:25	5.41667	3	4	7	1	6.75	1.582	158.2
1	3	1	3		17.04.13	11:40:38	11:40:52	00:00:14	0.233333	3	1	1	1	5.75	1.502	150.2
1	3	1	3		17.04.13	15:08:02	15:08:25	00:00:23	0.383333	4	1	1	1	5.75	1.502	150.2
1	3	1	3		17.04.13	15:16:18	15:16:29	00:00:11	0.183333	4	1	1	1	5.75	1.502	150.2
1	2	1	3		17.04.13	15:26:29	15:27:03	00:00:34	0.566667	4	5	7	1	6.75	1.582	158.2
1	5	2	1		17.04.13	18:54:57	19:26:04	00:31:07	31.1167	1	2	2	1	6.65	1.4355	143.55
2	3	1	3		17.04.13	09:52:06	09:53:39	00:01:33	1.55	2	1	3	1	5.75	1.502	150.2
1	5	2	1		17.05.13	10:31:27	10:35:35	00:04:08	4.13333	3	1	1	1	6.65	1.4355	143.55
1	7	3	2		17.06.13	12:54:00	13:21:00	00:27:00	27	3	3	7	0	6.2	1.3745	137.45
3	6	2	1		17.07.13	02:00:24	02:13:58	00:13:34	13.5667	1	1	1	1	5.4	1.384	138.4
3	6	2	1		17.07.13	03:18:49	03:26:29	00:07:40	7.66667	1	1	1	1	5.4	1.384	138.4
1	6	2	1		17.08.13	17:43:16	17:57:25	00:14:09	14.15	4	14	7	1	5.4	1.384	138.4
1	1	1	2		17.08.13	21:22:52	21:25:13	00:02:21	2.35	1	1	1	1	9.25	1.371	137.1
1	7	3	2		17.09.13	18:16:00	18:22:00	00:06:00	6	1	1	7	0	6.2	1.3745	137.45
1	7	3	2		17.09.13	19:20:00	19:40:00	00:20:00	20	1	7	7	0	6.2	1.3745	137.45
1	8	3	2		18.03.13	07:04:52	07:26:55	00:22:03	22.05	2	8	7	0	9.15	1.3555	135.55
1	11	4	1		18.03.13	14:50:31	14:53:24	00:02:53	2.88333	4	3	7	1	7.9	1.4215	142.15
1	7	3	2		18.03.13	16:11:00	17:09:00	00:58:00	58	4	8	7	0	6.2	1.3745	137.45
1	10	4	1		18.03.13	16:27:18	16:33:49	00:06:31	6.51667	4	3	2	1	6.2	1.3745	137.45
1	6	2	1		18.03.13	17:15:04	17:51:40	00:36:36	36.6	4	7	7	1	5.4	1.384	138.4
1	11	4	1		18.03.13	18:17:13	18:19:28	00:02:15	2.25	1	1	1	1	7.9	1.4215	142.15
1	11	4	1		18.03.13	19:41:37	19:41:37	00:00:00	0	1	1	1	1	7.9	1.4215	142.15
1	7	3	2		18.03.13	20:46:00	20:47:00	00:01:00	1	1	1	1	0	6.2	1.3745	137.45
1	10	4	1		18.03.13	20:53:39	20:53:52	00:00:13	0.216667	1	1	1	1	6.2	1.3745	137.45
1	11	4	1		18.03.13	21:22:37	21:23:14	00:00:37	0.616667	1	1	1	1	7.9	1.4215	142.15
1	8	3	2		18.03.13	22:01:00	22:39:39	00:38:39	38.65	1	1	1	0	9.15	1.3555	135.55
1	6	2	1		18.03.13	22:33:09	22:33:21	00:00:12	0.2	1	1	1	1	5.4	1.384	138.4
1	4	2	1		18.04.13	07:25:14	07:25:44	00:00:30	0.5	2	1	1	1	6.6	1.386	138.6
1	2	1	3		18.04.13	09:43:09	10:43:19	01:00:10	60.1667	2	5	7	1	6.75	1.582	158.2
1	3	1	3		18.04.13	11:04:43	11:06:43	00:02:00	2	3	4	2	1	5.75	1.502	150.2
1	3	1	3		18.04.13	11:06:24	11:13:19	00:06:55	6.91667	3	4	2	1	5.75	1.502	150.2
1	3	1	3		18.04.13	11:12:45	11:13:19	00:00:34	0.566667	3	8	2	1	5.75	1.502	150.2
1	3	1	3		18.04.13	11:56:48	12:31:59	00:35:11	35.1833	3	4	2	1	5.75	1.502	150.2
1	3	1	3		18.04.13	11:56:48	11:58:32	00:01:44	1.73333	3	4	2	1	5.75	1.502	150.2
1	3	1	3		18.04.13	12:31:59	12:31:59	00:00:00	0	3	1	1	1	5.75	1.502	150.2
1	2	1	3		18.04.13	13:53:05	13:53:17	00:00:12	0.2	3	1	1	1	6.75	1.582	158.2
1	6	2	1		18.05.13	10:27:28	10:32:00	00:04:32	4.53333	3	2	2	1	5.4	1.384	138.4
1	8	3	2		18.05.13	23:06:57	23:07:25	00:00:28	0.466667	1	1	1	0	9.15	1.3555	135.55
3	11	4	1		18.05.13	01:17:12	01:17:53	00:00:41	0.683333	1	1	1	1	7.9	1.4215	142.15
1	5	2	1		18.06.13	02:09:09	02:24:39	00:15:30	15.5	1	1	1	1	6.65	1.4355	143.55
1	3	1	3		18.06.13	05:43:56	05:44:46	00:00:50	0.833333	1	2	7	1	5.75	1.502	150.2
1	3	1	3		18.06.13	06:11:18	06:12:29	00:01:11	1.18333	2	1	1	1	5.75	1.502	150.2
1	8	3	2		18.07.13	08:15:06	08:16:34	00:01:28	1.46667	2	1	1	0	9.15	1.3555	135.55
1	8	3	2		18.07.13	11:56:23	12:08:02	00:11:39	11.65	3	14	7	0	9.15	1.3555	135.55
1	6	2	1		18.08.13	01:57:17	02:03:36	00:06:19	6.31667	1	1	1	1	5.4	1.384	138.4
1	9	3	2		18.08.13	12:24:27	12:26:11	00:01:44	1.73333	3	3	7	0	7.9	1.4215	142.15
1	9	3	2		18.08.13	16:54:16	17:03:24	00:09:08	9.13333	4	11	7	0	7.9	1.4215	142.15
1	9	3	2		18.09.13	11:58:00	12:00:00	00:02:00	2	3	8	7	0	7.9	1.4215	142.15
1	8	3	2		19.03.13	06:58:34	06:59:48	00:01:14	1.23333	2	1	1	0	9.15	1.3555	135.55
1	8	3	2		19.03.13	07:51:04	07:54:02	00:02:58	2.96667	2	1	1	0	9.15	1.3555	135.55
1	8	3	2		19.03.13	10:25:46	10:40:48	00:15:02	15.0333	3	11	7	0	9.15	1.3555	135.55
1	8	3	2		19.03.13	14:30:35	14:44:00	00:13:25	13.4167	4	7	7	0	9.15	1.3555	135.55
1	6	2	1		19.03.13	19:43:59	19:47:32	00:03:33	3.55	1	1	1	1	5.4	1.384	138.4
1	8	3	2		19.03.13	20:26:39	20:26:42	00:00:03	0.05	1	1	1	0	9.15	1.3555	135.55
1	6	2	1		19.03.13	22:55:09	23:00:17	00:05:08	5.13333	1	4	7	1	5.4	1.384	138.4
1	6	2	1		19.03.13	23:33:28	23:43:30	00:10:02	10.0333	1	4	7	1	5.4	1.384	138.4
2	4	2	1		19.03.13	10:15:36	10:16:47	00:01:11	1.18333	3	2	6	1	6.6	1.386	138.6
2	4	2	1		19.03.13	10:47:13	11:34:28	00:47:15	47.25	3	1	6	1	6.6	1.386	138.6
3	1	1	2		19.03.13	23:05:34	23:05:56	00:00:22	0.366667	1	1	1	1	9.25	1.371	137.1
1	2	1	3		19.04.13	16:30:29	16:46:50	00:16:21	16.35	4	5	7	1	6.75	1.582	158.2
1	11	4	1		19.04.13	17:50:04	17:50:04	00:00:00	0	4	1	1	1	7.9	1.4215	142.15
1	9	3	2		19.04.13	17:54:49	17:55:16	00:00:27	0.45	4	1	1	0	7.9	1.4215	142.15
1	3	1	3		19.04.13	18:18:38	18:18:59	00:00:21	0.35	1	1	1	1	5.75	1.502	150.2
1	5	2	1		19.05.13	08:20:31	08:30:46	00:10:15	10.25	2	2	2	1	6.65	1.4355	143.55
1	5	2	1		19.06.13	12:01:10	12:27:10	00:26:00	26	3	3	2	1	6.65	1.4355	143.55
1	5	2	1		19.06.13	15:57:39	16:04:32	00:06:53	6.88333	4	1	1	1	6.65	1.4355	143.55
1	4	2	1		19.06.13	20:37:30	20:40:04	00:02:34	2.56667	1	1	1	1	6.6	1.386	138.6
1	4	2	1		19.06.13	21:18:00	21:18:46	00:00:46	0.766667	1	1	1	1	6.6	1.386	138.6
2	2	1	3		19.06.13	02:00:46	02:01:01	00:00:15	0.25	1	1	6	1	6.75	1.582	158.2
2	2	1	3		19.06.13	03:48:36	03:58:15	00:09:39	9.65	1	2	6	1	6.75	1.582	158.2
2	2	1	3		19.06.13	04:51:42	04:52:17	00:00:35	0.583333	1	1	6	1	6.75	1.582	158.2
1	8	3	2		19.07.13	07:59:17	10:17:35	02:18:18	138.3	2	16	7	0	9.15	1.3555	135.55
1	9	3	2		19.08.13	06:43:43	06:47:17	00:03:34	3.56667	2	9	7	0	7.9	1.4215	142.15
1	11	4	1		19.08.13	06:45:12	06:45:17	00:00:05	0.0833333	2	2	2	1	7.9	1.4215	142.15
1	9	3	2		19.08.13	09:24:09	09:25:01	00:00:52	0.866667	2	3	7	0	7.9	1.4215	142.15
1	11	4	1		19.08.13	15:47:06	15:54:07	00:07:01	7.01667	4	12	7	1	7.9	1.4215	142.15
1	9	3	2		19.08.13	15:51:06	15:57:13	00:06:07	6.11667	4	12	7	0	7.9	1.4215	142.15
1	11	4	1		19.08.13	09:22:30	09:24:47	00:02:17	2.28333	2	3	7	1	7.9	1.4215	142.15
2	3	1	3		20.03.12	13:58:24	14:16:17	00:17:53	17.8833	3	1	3	1	5.75	1.502	150.2
1	6	2	1		20.03.13	00:06:23	00:09:47	00:03:24	3.4	1	1	1	1	5.4	1.384	138.4
1	6	2	1		20.03.13	02:41:03	02:45:22	00:04:19	4.31667	1	3	7	1	5.4	1.384	138.4
1	6	2	1		20.03.13	05:47:00	05:51:09	00:04:09	4.15	1	6	7	1	5.4	1.384	138.4
1	6	2	1		20.03.13	06:07:53	06:08:47	00:00:54	0.9	2	4	7	1	5.4	1.384	138.4
1	8	3	2		20.03.13	10:12:08	10:18:54	00:06:46	6.76667	3	6	7	0	9.15	1.3555	135.55
1	7	3	2		20.03.13	10:34:00	10:45:00	00:11:00	11	3	5	7	0	6.2	1.3745	137.45
1	8	3	2		20.03.13	11:06:20	11:45:19	00:38:59	38.9833	3	9	7	0	9.15	1.3555	135.55
1	7	3	2		20.03.13	11:36:00	12:16:00	00:40:00	40	3	3	7	0	6.2	1.3745	137.45
1	10	4	1		20.03.13	11:39:45	11:40:16	00:00:31	0.516667	3	3	7	1	6.2	1.3745	137.45
1	1	1	2		20.03.13	11:57:25	12:11:14	00:13:49	13.8167	3	1	1	1	9.25	1.371	137.1
1	8	3	2		20.03.13	12:04:46	12:06:23	00:01:37	1.61667	3	1	1	0	9.15	1.3555	135.55
1	8	3	2		20.03.13	16:36:46	16:42:47	00:06:01	6.01667	4	6	7	0	9.15	1.3555	135.55
1	8	3	2		20.03.13	17:06:01	17:12:21	00:06:20	6.33333	4	1	1	0	9.15	1.3555	135.55
1	11	4	1		20.03.13	17:21:54	17:22:25	00:00:31	0.516667	4	4	7	1	7.9	1.4215	142.15
1	8	3	2		20.03.13	18:04:40	18:04:40	00:00:00	0	1	1	1	0	9.15	1.3555	135.55
1	1	1	2		20.03.13	20:33:12	20:41:22	00:08:10	8.16667	1	1	1	1	9.25	1.371	137.1
1	10	4	1		20.03.13	21:08:37	21:13:25	00:04:48	4.8	1	2	7	1	6.2	1.3745	137.45
2	4	2	1		20.03.13	17:46:27	17:46:58	00:00:31	0.516667	4	1	1	1	6.6	1.386	138.6
1	5	2	1		20.05.13	11:02:42	12:05:12	01:02:30	62.5	3	2	2	1	6.65	1.4355	143.55
1	5	2	1		20.05.13	13:30:29	13:41:44	00:11:15	11.25	3	1	1	1	6.65	1.4355	143.55
1	6	2	1		20.05.13	20:38:17	20:55:24	00:17:07	17.1167	1	5	7	1	5.4	1.384	138.4
1	6	2	1		20.05.13	23:47:32	00:17:13	00:29:45	29.75	1	11	7	1	5.4	1.384	138.4
1	5	2	1		20.06.13	12:03:05	12:21:30	00:18:25	18.4167	3	1	1	1	6.65	1.4355	143.55
1	11	4	1		20.06.13	13:22:55	13:42:40	00:19:45	19.75	3	6	7	1	7.9	1.4215	142.15
2	2	1	3		20.06.13	11:13:44	11:13:46	00:00:02	0.0333333	3	1	6	1	6.75	1.582	158.2
2	2	1	3		20.06.13	19:43:44	19:50:12	00:06:28	6.46667	1	1	6	1	6.75	1.582	158.2
3	11	4	1		20.06.13	13:43:40	13:54:34	00:10:54	10.9	3	1	1	1	7.9	1.4215	142.15
1	6	2	1		20.07.13	03:09:39	03:15:28	00:05:49	5.81667	1	6	7	1	5.4	1.384	138.4
1	2	1	3		20.07.13	15:24:41	15:28:16	00:03:35	3.58333	4	13	7	1	6.75	1.582	158.2
3	11	4	1		20.07.13	18:35:38	18:35:38	00:00:00	0	1	1	1	1	7.9	1.4215	142.15
1	4	2	1		20.08.13	17:58:44	18:13:23	00:14:39	14.65	4	1	1	1	6.6	1.386	138.6
2	3	1	3		21.03.12	21:18:29	21:20:32	00:02:03	2.05	1	1	9	1	5.75	1.502	150.2
1	7	3	2		21.03.13	09:14:00	09:15:00	00:01:00	1	2	1	1	0	6.2	1.3745	137.45
1	1	1	2		21.03.13	13:44:54	14:27:15	00:42:21	42.35	3	6	7	1	9.25	1.371	137.1
1	1	1	2		21.03.13	18:17:56	18:27:35	00:09:39	9.65	1	5	7	1	9.25	1.371	137.1
1	6	2	1		21.03.13	21:02:48	21:05:19	00:02:31	2.51667	1	1	1	1	5.4	1.384	138.4
1	6	2	1		21.04.13	19:08:01	19:08:13	00:00:12	0.2	1	1	1	1	5.4	1.384	138.4
2	1	1	2		21.04.13	18:20:35	18:20:37	00:00:02	0.0333333	1	1	6	1	9.25	1.371	137.1
1	6	2	1		21.05.13	00:39:36	00:41:45	00:02:09	2.15	1	3	7	1	5.4	1.384	138.4
1	6	2	1		21.05.13	01:03:22	01:04:13	00:00:51	0.85	1	2	7	1	5.4	1.384	138.4
1	6	2	1		21.05.13	04:02:31	04:03:19	00:00:48	0.8	1	3	7	1	5.4	1.384	138.4
1	1	1	2		21.05.13	16:23:33	18:24:38	02:01:05	121.083	4	13	7	1	9.25	1.371	137.1
1	11	4	1		21.06.13	10:29:14	10:35:50	00:06:36	6.6	3	8	7	1	7.9	1.4215	142.15
1	2	1	3		21.06.13	13:21:34	13:40:18	00:18:44	18.7333	3	3	2	1	6.75	1.582	158.2
1	11	4	1		21.06.13	16:27:08	16:27:14	00:00:06	0.1	4	1	1	1	7.9	1.4215	142.15
2	2	1	3		21.06.13	06:28:14	06:28:23	00:00:09	0.15	2	1	6	1	6.75	1.582	158.2
1	2	1	3		21.07.13	05:00:03	05:00:06	00:00:03	0.05	1	1	1	1	6.75	1.582	158.2
1	2	1	3		21.07.13	05:25:07	05:25:11	00:00:04	0.0666667	1	1	1	1	6.75	1.582	158.2
1	11	4	1		21.08.13	15:44:26	15:45:12	00:00:46	0.766667	4	1	1	1	7.9	1.4215	142.15
3	11	4	1		21.08.13	08:05:03	08:05:03	00:00:00	0	2	1	6	1	7.9	1.4215	142.15
1	3	1	3		22.03.13	11:55:44	11:56:28	00:00:44	0.733333	3	2	2	1	5.75	1.502	150.2
1	11	4	1		22.03.13	12:31:08	12:32:30	00:01:22	1.36667	3	1	1	1	7.9	1.4215	142.15
1	10	4	1		22.03.13	13:28:37	13:30:09	00:01:32	1.53333	3	1	1	1	6.2	1.3745	137.45
1	6	2	1		22.03.13	18:39:09	19:34:54	00:55:45	55.75	1	6	7	1	5.4	1.384	138.4
1	6	2	1		22.03.13	20:19:03	20:19:17	00:00:14	0.233333	1	1	1	1	5.4	1.384	138.4
1	6	2	1		22.03.13	20:24:16	20:42:36	00:18:20	18.3333	1	2	2	1	5.4	1.384	138.4
1	7	3	2		22.03.13	23:08:00	23:11:00	00:03:00	3	1	1	1	0	6.2	1.3745	137.45
2	5	2	1		22.03.13	07:26:00	07:26:04	00:00:04	0.0666667	2	1	3	1	6.65	1.4355	143.55
1	6	2	1		22.04.13	22:25:28	22:30:11	00:04:43	4.71667	1	1	1	1	5.4	1.384	138.4
2	2	1	3		22.04.13	20:20:10	20:20:10	00:00:00	0	1	1	3	1	6.75	1.582	158.2
3	10	4	1		22.04.13	10:12:36	10:21:26	00:08:50	8.83333	3	1	1	1	6.2	1.3745	137.45
1	3	1	3		22.05.13	02:35:44	02:35:56	00:00:12	0.2	1	1	1	1	5.75	1.502	150.2
1	5	2	1		22.05.13	06:23:03	06:31:01	00:07:58	7.96667	2	1	1	1	6.65	1.4355	143.55
1	3	1	3		22.06.13	19:41:10	19:41:29	00:00:19	0.316667	1	1	1	1	5.75	1.502	150.2
1	2	1	3		22.07.13	10:56:50	11:00:30	00:03:40	3.66667	3	2	2	1	6.75	1.582	158.2
1	1	1	2		22.07.13	12:00:21	12:06:06	00:05:45	5.75	3	4	7	1	9.25	1.371	137.1
1	1	1	2		22.07.13	12:27:54	12:40:38	00:12:44	12.7333	3	6	7	1	9.25	1.371	137.1
1	1	1	2		22.07.13	13:59:59	14:06:02	00:06:03	6.05	3	3	7	1	9.25	1.371	137.1
1	8	3	2		22.07.13	17:16:17	17:19:41	00:03:24	3.4	4	7	7	0	9.15	1.3555	135.55
1	9	3	2		22.08.13	09:05:28	09:43:07	00:37:39	37.65	2	9	7	0	7.9	1.4215	142.15
1	11	4	1		22.08.13	09:20:37	09:21:22	00:00:45	0.75	2	2	2	1	7.9	1.4215	142.15
1	8	3	2		22.08.13	18:34:22	18:55:28	00:21:06	21.1	1	2	2	0	9.15	1.3555	135.55
1	10	4	1		23.03.13	09:32:34	09:32:38	00:00:04	0.0666667	2	1	1	1	6.2	1.3745	137.45
1	7	3	2		23.03.13	10:01:00	10:11:00	00:10:00	10	3	1	1	0	6.2	1.3745	137.45
1	7	3	2		23.03.13	10:49:00	12:05:00	01:16:00	76	3	6	7	0	6.2	1.3745	137.45
1	8	3	2		23.03.13	11:44:50	11:54:17	00:09:27	9.45	3	2	2	0	9.15	1.3555	135.55
1	10	4	1		23.03.13	12:01:32	12:05:28	00:03:56	3.93333	3	3	7	1	6.2	1.3745	137.45
1	8	3	2		23.03.13	13:52:14	14:02:42	00:10:28	10.4667	3	4	7	0	9.15	1.3555	135.55
1	8	3	2		23.03.13	15:18:53	15:49:56	00:31:03	31.05	4	5	7	0	9.15	1.3555	135.55
1	7	3	2		23.03.13	17:18:00	17:19:00	00:01:00	1	4	1	1	0	6.2	1.3745	137.45
1	8	3	2		23.03.13	17:21:56	17:21:59	00:00:03	0.05	4	2	7	0	9.15	1.3555	135.55
1	7	3	2		23.03.13	21:03:00	21:03:00	00:00:00	0	1	1	1	0	6.2	1.3745	137.45
2	3	1	3		23.03.13	00:30:50	00:32:13	00:01:23	1.38333	1	1	1	1	5.75	1.502	150.2
2	5	2	1		23.03.13	16:12:53	16:20:50	00:07:57	7.95	4	2	2	1	6.65	1.4355	143.55
2	3	1	3		23.03.13	18:50:37	19:03:39	00:13:02	13.0333	1	2	8	1	5.75	1.502	150.2
3	1	1	2		23.03.13	03:58:55	03:59:06	00:00:11	0.183333	1	1	1	1	9.25	1.371	137.1
3	11	4	1		23.03.13	18:05:43	18:07:40	00:01:57	1.95	1	2	8	1	7.9	1.4215	142.15
1	6	2	1		23.04.13	00:21:08	00:21:53	00:00:45	0.75	1	1	1	1	5.4	1.384	138.4
1	6	2	1		23.04.13	08:55:00	09:02:17	00:07:17	7.28333	2	2	7	1	5.4	1.384	138.4
1	7	3	2		23.04.13	09:16:00	09:24:00	00:08:00	8	2	4	7	0	6.2	1.3745	137.45
1	7	3	2		23.04.13	09:24:00	09:29:00	00:05:00	5	2	4	7	0	6.2	1.3745	137.45
1	6	2	1		23.04.13	16:58:23	17:00:44	00:02:21	2.35	4	17	7	1	5.4	1.384	138.4
1	1	1	2		23.04.13	22:58:33	23:03:34	00:05:01	5.01667	1	1	1	1	9.25	1.371	137.1
2	5	2	1		23.04.13	22:05:38	22:05:44	00:00:06	0.1	1	1	6	1	6.65	1.4355	143.55
1	3	1	3		23.05.13	00:58:21	01:13:30	00:15:09	15.15	1	6	7	1	5.75	1.502	150.2
1	7	3	2		23.07.13	02:34:00	03:12:00	00:38:00	38	1	8	7	0	6.2	1.3745	137.45
1	2	1	3		23.07.13	11:56:57	11:59:57	00:03:00	3	3	7	2	1	6.75	1.582	158.2
1	5	2	1		23.07.13	16:28:13	16:33:20	00:05:07	5.11667	4	1	1	1	6.65	1.4355	143.55
1	8	3	2		23.07.13	17:13:31	17:30:54	00:17:23	17.3833	4	17	7	0	9.15	1.3555	135.55
1	6	2	1		23.07.13	22:20:40	23:29:14	01:08:34	68.5667	1	2	2	1	5.4	1.384	138.4
1	8	3	2		23.08.13	09:23:10	10:05:16	00:42:06	42.1	2	14	7	0	9.15	1.3555	135.55
1	10	4	1		24.03.13	00:01:23	00:01:38	00:00:15	0.25	1	1	1	1	6.2	1.3745	137.45
1	7	3	2		24.03.13	08:02:00	08:08:00	00:06:00	6	2	1	1	0	6.2	1.3745	137.45
1	1	1	2		24.03.13	08:19:48	08:33:49	00:14:01	14.0167	2	11	7	1	9.25	1.371	137.1
1	1	1	2		24.03.13	09:33:00	11:52:26	02:19:26	139.433	2	7	7	1	9.25	1.371	137.1
1	4	2	1		24.03.13	10:26:09	10:28:03	00:01:54	1.9	3	1	1	1	6.6	1.386	138.6
1	1	1	2		24.03.13	12:16:35	12:39:27	00:22:52	22.8667	3	4	7	1	9.25	1.371	137.1
1	8	3	2		24.03.13	20:55:56	21:01:03	00:05:07	5.11667	1	1	1	0	9.15	1.3555	135.55
2	4	2	1		24.03.13	08:42:00	08:47:15	00:05:15	5.25	2	1	1	1	6.6	1.386	138.6
2	2	1	3		24.03.13	10:50:59	10:50:59	00:00:00	0	3	1	6	1	6.75	1.582	158.2
2	3	1	3		24.03.13	22:43:25	22:43:34	00:00:09	0.15	1	1	1	1	5.75	1.502	150.2
1	7	3	2		24.04.13	11:22:00	11:31:00	00:09:00	9	3	1	1	0	6.2	1.3745	137.45
1	7	3	2		24.04.13	11:31:00	11:33:00	00:02:00	2	3	1	1	0	6.2	1.3745	137.45
1	1	1	2		24.04.13	17:08:52	17:09:02	00:00:10	0.166667	4	1	1	1	9.25	1.371	137.1
2	2	1	3		24.04.13	23:40:34	23:42:40	00:02:06	2.1	1	1	6	1	6.75	1.582	158.2
1	4	2	1		24.05.13	09:11:34	09:11:52	00:00:18	0.3	2	1	1	1	6.6	1.386	138.6
1	7	3	2		24.05.13	18:23:00	19:10:00	00:47:00	47	1	12	7	0	6.2	1.3745	137.45
1	10	4	1		24.05.13	18:26:53	18:27:21	00:00:28	0.466667	1	3	7	1	6.2	1.3745	137.45
1	8	3	2		24.07.13	00:23:46	00:39:54	00:16:08	16.1333	1	1	1	0	9.15	1.3555	135.55
1	2	1	3		24.07.13	11:25:40	11:31:59	00:06:19	6.31667	3	1	1	1	6.75	1.582	158.2
1	3	1	3		24.07.13	12:14:37	12:20:29	00:05:52	5.86667	3	1	1	1	5.75	1.502	150.2
1	2	1	3		24.07.13	14:03:07	14:18:22	00:15:15	15.25	4	3	2	1	6.75	1.582	158.2
1	6	2	1		24.07.13	21:23:16	21:44:47	00:21:31	21.5167	1	3	2	1	5.4	1.384	138.4
1	9	3	2		24.08.13	07:05:50	07:07:00	00:01:10	1.16667	2	4	7	0	7.9	1.4215	142.15
1	11	4	1		24.08.13	11:58:02	11:58:22	00:00:20	0.333333	3	2	2	1	7.9	1.4215	142.15
1	9	3	2		24.08.13	12:00:59	12:10:10	00:09:11	9.18333	3	10	7	0	7.9	1.4215	142.15
1	11	4	1		24.08.13	15:11:38	15:11:38	00:00:00	0	4	1	1	1	7.9	1.4215	142.15
1	8	3	2		24.08.13	23:27:43	23:32:32	00:04:49	4.81667	1	1	1	0	9.15	1.3555	135.55
1	11	4	1		25.02.12	15:58:00	16:06:00	00:08:00	8	4	1	1	1	7.9	1.4215	142.15
1	9	3	2		25.02.13	16:06:46	16:10:23	00:03:37	3.61667	4	5	7	0	7.9	1.4215	142.15
1	6	2	1		25.02.13	19:41:30	19:58:19	00:16:49	16.8167	1	1	1	1	5.4	1.384	138.4
2	11	4	1		25.02.13	21:59:00	21:59:00	00:00:00	0	1	1	1	1	7.9	1.4215	142.15
1	3	1	3		25.03.13	13:36:32	13:47:39	00:11:07	11.1167	3	1	1	1	5.75	1.502	150.2
1	8	3	2		25.03.13	17:23:40	17:34:35	00:10:55	10.9167	4	1	1	0	9.15	1.3555	135.55
2	5	2	1		25.03.13	03:09:53	03:14:34	00:04:41	4.68333	1	1	1	1	6.65	1.4355	143.55
2	3	1	3		25.03.13	13:47:38	13:48:08	00:00:01	0.0166667	3	1	3	1	5.75	1.502	150.2
2	3	1	3		25.03.13	13:58:12	14:17:58	00:19:46	19.7667	3	2	8	1	5.75	1.502	150.2
2	3	1	3		25.03.13	22:06:30	22:13:54	00:07:24	7.4	1	1	6	1	5.75	1.502	150.2
2	2	1	3		25.04.13	18:30:31	18:36:43	00:06:12	6.2	1	1	6	1	6.75	1.582	158.2
3	6	2	1		25.04.13	18:39:04	18:41:24	00:02:20	2.33333	1	1	1	1	5.4	1.384	138.4
1	7	3	2		25.05.13	02:09:00	02:15:00	00:06:00	6	1	1	1	0	6.2	1.3745	137.45
1	2	1	3		25.06.13	11:36:21	11:40:32	00:04:11	4.18333	3	8	7	1	6.75	1.582	158.2
1	6	2	1		25.07.13	19:16:38	19:52:25	00:35:47	35.7833	1	6	7	1	5.4	1.384	138.4
1	5	2	1		25.07.13	20:47:09	20:51:31	00:04:22	4.36667	1	1	1	1	6.65	1.4355	143.55
2	8	3	2		25.08.13	21:46:09	21:46:34	00:00:25	0.416667	1	1	6	0	9.15	1.3555	135.55
1	9	3	2		26.02.13	01:39:38	01:39:45	00:00:07	0.116667	1	1	1	0	7.9	1.4215	142.15
1	11	4	1		26.02.13	10:12:00	10:21:00	00:09:00	9	3	1	1	1	7.9	1.4215	142.15
1	9	3	2		26.02.13	10:26:40	10:27:50	00:01:10	1.16667	3	1	1	0	7.9	1.4215	142.15
1	6	2	1		26.03.13	01:57:26	02:06:25	00:08:59	8.98333	1	1	1	1	5.4	1.384	138.4
1	3	1	3		26.03.13	16:36:33	16:39:49	00:03:16	3.26667	4	2	2	1	5.75	1.502	150.2
2	4	2	1		26.03.13	02:02:36	02:02:47	00:00:11	0.183333	1	1	6	1	6.6	1.386	138.6
2	4	2	1		26.03.13	12:34:32	12:40:12	00:05:40	5.66667	3	1	1	1	6.6	1.386	138.6
2	4	2	1		26.03.13	16:18:41	16:22:58	00:04:17	4.28333	4	1	1	1	6.6	1.386	138.6
1	5	2	1		26.04.13	14:42:52	14:50:22	00:07:30	7.5	4	1	1	1	6.65	1.4355	143.55
1	1	1	2		26.05.13	15:07:14	15:21:17	00:14:03	14.05	4	4	7	1	9.25	1.371	137.1
1	5	2	1		26.07.13	07:05:20	07:44:32	00:39:12	39.2	2	1	1	1	6.65	1.4355	143.55
1	5	2	1		26.07.13	08:34:03	08:34:03	00:00:00	0	2	1	1	1	6.65	1.4355	143.55
1	4	2	1		26.07.13	19:02:04	19:16:52	00:14:48	14.8	1	4	7	1	6.6	1.386	138.6
1	8	3	2		26.08.13	19:20:47	19:30:06	00:09:19	9.31667	1	3	2	0	9.15	1.3555	135.55
2	4	2	1		26.08.13	02:29:10	02:36:04	00:06:54	6.9	1	1	6	1	6.6	1.386	138.6
1	8	3	2		27.02.13	11:43:30	11:52:09	00:08:39	8.65	3	1	1	0	9.15	1.3555	135.55
1	9	3	2		27.02.13	12:20:24	12:25:42	00:05:18	5.3	3	5	7	0	7.9	1.4215	142.15
1	11	4	1		27.02.13	12:23:00	12:26:00	00:03:00	3	3	5	7	1	7.9	1.4215	142.15
1	8	3	2		27.02.13	15:04:48	15:04:52	00:00:04	0.0666667	4	1	1	0	9.15	1.3555	135.55
2	1	1	2		27.02.13	23:24:28	23:24:29	00:00:01	0.0166667	1	1	6	1	9.25	1.371	137.1
1	8	3	2		27.03.13	09:38:48	09:41:04	00:02:16	2.26667	2	2	7	0	9.15	1.3555	135.55
1	8	3	2		27.03.13	11:50:01	11:51:35	00:01:34	1.56667	3	1	1	0	9.15	1.3555	135.55
1	8	3	2		27.03.13	12:39:01	13:06:07	00:27:06	27.1	3	0	1	0	9.15	1.3555	135.55
1	8	3	2		27.03.13	13:43:03	13:46:12	00:03:09	3.15	3	4	7	0	9.15	1.3555	135.55
1	8	3	2		27.03.13	15:24:26	15:24:29	00:00:03	0.05	4	1	1	0	9.15	1.3555	135.55
1	8	3	2		27.03.13	18:40:32	18:40:35	00:00:03	0.05	4	1	1	0	9.15	1.3555	135.55
1	8	3	2		27.03.13	23:45:24	23:57:14	00:11:50	11.8333	1	3	7	0	9.15	1.3555	135.55
2	5	2	1		27.03.13	00:00:02	00:00:12	00:00:10	0.166667	1	1	1	1	6.65	1.4355	143.55
2	3	1	3		27.03.13	10:20:57	10:43:51	00:22:54	22.9	3	2	8	1	5.75	1.502	150.2
1	3	1	3		27.04.13	13:57:51	14:17:53	00:20:02	20.0333	3	1	1	1	5.75	1.502	150.2
1	1	1	2		27.04.13	14:53:03	15:00:22	00:07:19	7.31667	4	5	7	1	9.25	1.371	137.1
1	1	1	2		27.04.13	17:41:58	18:01:20	00:19:22	19.3667	4	2	7	1	9.25	1.371	137.1
1	1	1	2		27.04.13	19:42:43	20:01:03	00:18:20	18.3333	1	2	2	1	9.25	1.371	137.1
1	1	1	2		27.04.13	21:09:04	21:34:03	00:24:59	24.9833	1	2	2	1	9.25	1.371	137.1
1	7	3	2		27.05.13	12:49:00	13:32:00	00:43:00	43	3	6	7	0	6.2	1.3745	137.45
1	5	2	1		27.07.13	10:25:58	10:42:18	00:16:20	16.3333	3	2	7	1	6.65	1.4355	143.55
1	5	2	1		27.07.13	12:08:40	12:38:26	00:29:46	29.7667	3	2	2	1	6.65	1.4355	143.55
1	1	1	2		27.08.13	10:39:52	10:40:01	00:00:09	0.15	3	1	1	1	9.25	1.371	137.1
1	11	4	1		27.08.13	10:45:23	10:46:37	00:01:14	1.23333	3	1	1	1	7.9	1.4215	142.15
1	1	1	2		27.08.13	13:04:12	13:11:41	00:07:29	7.48333	3	2	2	1	9.25	1.371	137.1
2	1	1	2		27.08.13	02:43:11	02:47:38	00:04:27	4.45	1	1	6	1	9.25	1.371	137.1
1	11	4	1		28.02.13	12:09:00	12:10:00	00:01:00	1	3	1	1	1	7.9	1.4215	142.15
1	11	4	1		28.02.13	16:58:00	17:01:00	00:03:00	3	4	4	7	1	7.9	1.4215	142.15
1	9	3	2		28.02.13	17:04:13	17:10:07	00:05:54	5.9	4	4	7	0	7.9	1.4215	142.15
1	8	3	2		28.02.13	20:48:49	21:14:38	00:25:49	25.8167	1	3	7	0	9.15	1.3555	135.55
1	8	3	2		28.03.13	00:23:33	00:24:54	00:01:21	1.35	1	1	1	0	9.15	1.3555	135.55
1	8	3	2		28.03.13	00:40:07	00:42:40	00:02:33	2.55	1	1	1	0	9.15	1.3555	135.55
1	8	3	2		28.03.13	09:31:49	09:38:26	00:06:37	6.61667	2	6	7	0	9.15	1.3555	135.55
1	8	3	2		28.03.13	22:05:28	22:05:31	00:00:03	0.05	1	2	7	0	9.15	1.3555	135.55
2	3	1	3		28.03.13	20:09:32	20:09:52	00:00:20	0.333333	1	1	6	1	5.75	1.502	150.2
2	3	1	3		28.03.13	23:12:44	23:13:18	00:00:34	0.566667	1	1	6	1	5.75	1.502	150.2
1	1	1	2		28.04.13	10:41:25	10:43:19	00:01:54	1.9	3	1	1	1	9.25	1.371	137.1
1	1	1	2		28.04.13	13:31:12	14:11:45	00:40:33	40.55	3	1	1	1	9.25	1.371	137.1
1	1	1	2		28.04.13	22:45:26	22:46:54	00:01:28	1.46667	1	1	1	1	9.25	1.371	137.1
1	4	2	1		28.05.13	11:26:40	11:39:14	00:12:34	12.5667	3	5	2	1	6.6	1.386	138.6
1	9	3	2		28.07.13	11:25:48	11:53:10	00:27:22	27.3667	3	13	7	0	7.9	1.4215	142.15
1	11	4	1		28.07.13	11:26:38	11:43:56	00:17:18	17.3	3	13	7	1	7.9	1.4215	142.15
1	11	4	1		28.07.13	13:11:50	13:29:10	00:17:20	17.3333	3	5	2	1	7.9	1.4215	142.15
1	11	4	1		28.07.13	18:43:40	19:34:17	00:50:37	50.6167	1	5	7	1	7.9	1.4215	142.15
1	9	3	2		28.07.13	18:47:51	19:00:53	00:13:02	13.0333	1	4	7	0	7.9	1.4215	142.15
1	11	4	1		28.08.13	17:32:14	17:34:53	00:02:39	2.65	4	4	7	1	7.9	1.4215	142.15
1	8	3	2		29.03.13	16:17:21	16:18:32	00:01:11	1.18333	4	1	1	0	9.15	1.3555	135.55
1	8	3	2		29.03.13	16:46:19	16:57:57	00:11:38	11.6333	4	4	7	0	9.15	1.3555	135.55
1	8	3	2		29.03.13	18:16:27	18:41:07	00:24:40	24.6667	1	6	7	0	9.15	1.3555	135.55
3	6	2	1		29.03.13	08:24:11	08:43:12	00:19:01	19.0167	2	1	1	1	5.4	1.384	138.4
3	6	2	1		29.03.13	21:53:51	21:53:53	00:00:02	0.0333333	1	1	6	1	5.4	1.384	138.4
1	1	1	2		29.04.13	03:28:31	03:29:01	00:00:30	0.5	1	1	1	1	9.25	1.371	137.1
1	8	3	2		29.04.13	10:55:05	11:00:54	00:05:49	5.81667	3	1	1	0	9.15	1.3555	135.55
1	1	1	2		29.04.13	12:31:51	12:36:47	00:04:56	4.93333	3	9	7	1	9.25	1.371	137.1
1	1	1	2		29.04.13	13:11:09	13:38:08	00:26:59	26.9833	3	7	7	1	9.25	1.371	137.1
1	1	1	2		29.04.13	14:44:37	14:49:54	00:05:17	5.28333	4	6	7	1	9.25	1.371	137.1
1	1	1	2		29.04.13	15:33:27	15:33:28	00:00:01	0.0166667	4	1	1	1	9.25	1.371	137.1
1	3	1	3		29.04.13	19:08:53	19:30:59	00:22:06	22.1	1	8	7	1	5.75	1.502	150.2
1	3	1	3		29.04.13	19:20:48	19:21:31	00:00:43	0.716667	1	1	1	1	5.75	1.502	150.2
1	1	1	2		29.04.13	20:19:15	20:19:47	00:00:32	0.533333	1	1	1	1	9.25	1.371	137.1
2	1	1	2		29.04.13	10:25:49	10:28:24	00:02:35	2.58333	3	2	8	1	9.25	1.371	137.1
2	2	1	3		29.04.13	12:12:55	12:15:07	00:02:12	2.2	3	1	1	1	6.75	1.582	158.2
1	7	3	2		29.05.13	10:32:00	10:40:00	00:08:00	8	3	2	2	0	6.2	1.3745	137.45
1	10	4	1		29.05.13	10:33:56	10:34:44	00:00:48	0.8	3	7	7	1	6.2	1.3745	137.45
1	7	3	2		29.05.13	11:57:00	12:25:00	00:28:00	28	3	2	2	0	6.2	1.3745	137.45
1	2	1	3		29.06.13	12:50:18	12:51:48	00:01:30	1.5	3	4	7	1	6.75	1.582	158.2
1	2	1	3		29.06.13	17:41:46	17:42:01	00:00:15	0.25	4	2	7	1	6.75	1.582	158.2
1	2	1	3		29.06.13	18:02:19	18:02:23	00:00:04	0.0666667	1	1	1	1	6.75	1.582	158.2
1	1	1	2		29.06.13	23:17:50	23:34:26	00:16:36	16.6	1	1	1	1	9.25	1.371	137.1
1	8	3	2		29.08.13	13:54:00	14:09:00	00:15:00	15	3	12	7	0	9.15	1.3555	135.55
1	11	4	1		29.08.13	16:36:47	16:46:58	00:10:11	10.1833	4	5	7	1	7.9	1.4215	142.15
1	8	3	2		29.08.13	18:43:12	19:02:56	00:19:44	19.7333	1	3	2	0	9.15	1.3555	135.55
1	8	3	2		29.08.13	19:55:15	20:23:40	00:28:25	28.4167	1	7	7	0	9.15	1.3555	135.55
1	3	1	3		30.03.13	14:45:42	14:48:11	00:02:29	2.48333	4	1	1	1	5.75	1.502	150.2
1	3	1	3		30.03.13	15:16:36	15:17:57	00:01:21	1.35	4	3	2	1	5.75	1.502	150.2
1	1	1	2		30.03.13	18:25:07	18:25:29	00:00:22	0.366667	1	1	1	1	9.25	1.371	137.1
1	8	3	2		30.03.13	19:29:39	19:56:48	00:27:09	27.15	1	5	7	0	9.15	1.3555	135.55
1	8	3	2		30.03.13	20:38:56	21:48:06	01:09:10	69.1667	1	7	7	0	9.15	1.3555	135.55
1	8	3	2		30.03.13	22:30:58	22:37:09	00:06:11	6.18333	1	1	1	0	9.15	1.3555	135.55
1	7	3	2		30.03.13	22:53:00	22:56:00	00:03:00	3	1	1	1	0	6.2	1.3745	137.45
2	3	1	3		30.03.13	11:38:28	11:38:37	00:00:09	0.15	3	1	6	1	5.75	1.502	150.2
1	3	1	3		30.04.13	13:18:28	13:39:03	00:20:35	20.5833	3	2	2	1	5.75	1.502	150.2
1	3	1	3		30.04.13	18:54:52	18:55:41	00:00:49	0.816667	1	2	2	1	5.75	1.502	150.2
1	7	3	2		30.05.13	11:41:00	11:53:00	00:12:00	12	3	6	7	0	6.2	1.3745	137.45
1	10	4	1		30.05.13	11:44:08	11:44:24	00:00:16	0.266667	3	5	7	1	6.2	1.3745	137.45
1	1	1	2		30.06.13	10:25:08	10:45:41	00:20:33	20.55	3	2	2	1	9.25	1.371	137.1
1	11	4	1		30.06.13	10:54:21	11:14:56	00:20:35	20.5833	3	6	7	1	7.9	1.4215	142.15
1	2	1	3		30.06.13	11:13:18	11:29:19	00:16:01	16.0167	3	3	2	1	6.75	1.582	158.2
1	2	1	3		30.06.13	11:20:09	11:21:31	00:01:22	1.36667	3	2	2	1	6.75	1.582	158.2
1	1	1	2		30.06.13	11:54:37	11:57:20	00:02:43	2.71667	3	13	7	1	9.25	1.371	137.1
1	2	1	3		30.06.13	13:08:47	13:16:34	00:07:47	7.78333	3	1	7	1	6.75	1.582	158.2
1	2	1	3		30.06.13	14:41:13	14:41:35	00:00:22	0.366667	4	1	1	1	6.75	1.582	158.2
1	2	1	3		30.06.13	15:03:39	15:04:22	00:00:43	0.716667	4	1	1	1	6.75	1.582	158.2
1	8	3	2		30.07.13	01:41:32	01:45:25	00:03:53	3.88333	1	1	7	0	9.15	1.3555	135.55
1	8	3	2		30.07.13	02:31:17	02:33:15	00:01:58	1.96667	1	1	7	0	9.15	1.3555	135.55
1	5	2	1		30.07.13	08:46:53	09:11:28	00:24:35	24.5833	2	3	2	1	6.65	1.4355	143.55
1	8	3	2		30.07.13	11:29:23	11:29:30	00:00:07	0.116667	3	5	7	0	9.15	1.3555	135.55
1	8	3	2		30.07.13	18:26:39	18:55:47	00:29:08	29.1333	1	7	7	0	9.15	1.3555	135.55
1	8	3	2		30.07.13	22:40:29	22:54:45	00:14:16	14.2667	1	2	2	0	9.15	1.3555	135.55
1	8	3	2		30.07.13	23:20:40	23:25:05	00:04:25	4.41667	1	1	1	0	9.15	1.3555	135.55
1	5	2	1		30.08.13	09:18:18	10:04:34	00:46:16	46.2667	2	4	2	1	6.65	1.4355	143.55
1	8	3	2		30.08.13	11:28:20	11:41:49	00:13:29	13.4833	3	10	7	0	9.15	1.3555	135.55
1	11	4	1		30.08.13	14:34:54	14:41:04	00:06:10	6.16667	4	9	7	1	7.9	1.4215	142.15
1	5	2	1		30.08.13	14:36:36	14:46:46	00:10:10	10.1667	4	2	2	1	6.65	1.4355	143.55
1	8	3	2		30.08.13	18:18:42	19:36:51	01:18:09	78.15	1	9	7	0	9.15	1.3555	135.55
1	5	2	1		30.08.13	22:19:30	22:56:56	00:37:26	37.4333	1	1	1	1	6.65	1.4355	143.55
2	2	1	3		31.01.13	20:01:29	20:01:59	00:00:30	0.5	1	1	6	1	6.75	1.582	158.2
1	8	3	2		31.03.13	05:36:26	05:45:01	00:08:35	8.58333	1	2	2	0	9.15	1.3555	135.55
1	8	3	2		31.03.13	06:14:25	06:14:28	00:00:03	0.05	2	1	1	0	9.15	1.3555	135.55
1	6	2	1		31.03.13	11:12:17	11:24:12	00:11:55	11.9167	3	3	7	1	5.4	1.384	138.4
1	5	2	1		31.03.13	16:31:03	16:56:54	00:25:51	25.85	4	3	2	1	6.65	1.4355	143.55
1	8	3	2		31.03.13	18:19:10	18:33:26	00:14:16	14.2667	1	1	1	0	9.15	1.3555	135.55
1	5	2	1		31.03.13	18:54:33	18:59:44	00:05:11	5.18333	1	2	2	1	6.65	1.4355	143.55
2	3	1	3		31.03.13	10:34:32	10:46:04	00:11:32	11.5333	3	1	1	1	5.75	1.502	150.2
2	1	1	2		31.03.13	20:08:51	20:17:34	00:08:43	8.71667	1	1	6	1	9.25	1.371	137.1
1	3	1	3		31.05.13	12:02:12	12:02:20	00:00:08	0.133333	3	3	2	1	5.75	1.502	150.2
1	11	4	1		31.07.13	10:09:17	10:09:17	00:00:00	0	3	1	1	1	7.9	1.4215	142.15
1	9	3	2		31.07.13	10:14:24	10:16:03	00:01:39	1.65	3	2	2	0	7.9	1.4215	142.15
1	9	3	2		31.07.13	11:44:24	13:17:09	01:32:45	92.75	3	12	7	0	7.9	1.4215	142.15
1	11	4	1		31.07.13	12:14:30	12:25:52	00:11:22	11.3667	3	9	7	1	7.9	1.4215	142.15
1	11	4	1		31.07.13	15:36:55	15:38:48	00:01:53	1.88333	4	2	2	1	7.9	1.4215	142.15
1	9	3	2		31.07.13	15:37:50	15:42:33	00:04:43	4.71667	4	12	7	0	7.9	1.4215	142.15
3	11	4	1		31.07.13	18:51:08	18:52:11	00:01:03	1.05	1	1	1	1	7.9	1.4215	142.15
1	5	2	1		31.08.13	12:06:12	12:20:59	00:14:47	14.7833	3	4	2	1	6.65	1.4355	143.55
1	8	3	2		31.08.13	13:06:19	13:12:50	00:06:31	6.51667	3	11	7	0	9.15	1.3555	135.55
1	8	3	2		31.08.13	18:29:25	18:38:43	00:09:18	9.3	1	9	7	0	9.15	1.3555	135.55
